# Supplementary material for: Near telomere-to-telomere genome assemblies of two Chlorella species unveil the composition and evolution of centromeres in green algae
Source: BMC Genomics. 2024 Apr 10;25:356. doi: 10.1186/s12864-024-10280-8 (PMC11005252; doi:10.1186/s12864-024-10280-8)
Supplement: Supplementary file 2 — Supplementary Material 2. [file 12864_2024_10280_MOESM2_ESM.xlsx]

## Sheet: Table S1
Table S1. Details of the sequencing data of Chlorella sorokiniana NS4-2 and Chlorella pyrenoidosa DBH.
Sequencing data	Species	Total reads	Total bases (Gb)	Reads length N50 (bp)	Coverage (×)	QV mean	Q30 rate (%)
HiFi reads	NS4-2	1602174	25.87	15694	438	30.38	/
	DBH	1709071	23.74	13338	308	31.00	/
ONT ultra-long reads	DBH	1024152	22.12	59282	368	/	/
Hi-C data	NS4-2	106540194	15.98	/	276	/	92.86
	DBH	101719988	15.26	/	288	/	90.33
ChIP-seq	NS4-2 (ChIP)	35351744	5.64	/	97	/	94.75
	NS4-2 (Input)	41187236	6.27	/	108	/	93.41

## Sheet: Table S2
Table S2. Putative centromeric coordinates for Chlorella sorokiniana NS4-2.
Chromosome ID	5‘-telomere	3‘-telomere	Chromosome size (bp)	Cenrtomere ID	Centromere start	Centromere end	Centromere size (bp)
Chr1	Y	Y	6880606	CEN1	3612519	3658415	45897
Chr2	Y	Y	6819329	CEN2	4317955	4369950	51996
Chr3	Y	Y	6601843	CEN3	2817273	2902161	84889
Chr4	Y	Y	5194039	CEN4	945627	999242	53616
Chr5	Y	Y	4714146	CEN5	3266010	3306753	40744
Chr6	Y	Y	4372139	CEN6	3277945	3338546	60602
Chr7	Y	Y	4352225	CEN7	1892783	1934782	42000
Chr8	Y	Y	4128887	CEN8	1690170	1760649	70480
Chr9	Y	Y	4111784	CEN9	2906631	2935095	28465
Chr10	Y	Y	3987138	CEN10	2730420	2792852	62433
Chr11	Y	Y	3798124	CEN11	1356659	1460748	104090
Chr12	Y	Y	3148878	CEN12	456316	527165	70850
"Y" indicates that the telomere motif (CCCTAAA)n or (TTTAGGG)n was detected.

## Sheet: Table S3
Table S3. Putative centromeric coordinates for Chlorella pyrenoidosa DBH.
Chromosome ID	5‘-telomere	3‘-telomere	Chromosome size (bp)	Cenrtomere ID	Centromere start	Centromere end	Centromere size (bp)
Chr1	Y	Y	6871817	CEN1	3265114	3299851	34738
Chr2	Y	Y	5504695	CEN2	4140628	4170546	29919
Chr3	Y	Y	4999235	CEN3	3882095	3939533	57439
Chr4	Y	Y	4947020	CEN4	2802480	2821596	19117
Chr5	Y	Y	4383467	CEN5	3125538	3174904	49367
Chr6	Y	Y	4303257	CEN6	3184982	3206213	21232
Chr7	Y	Y	4209862	CEN7	2148981	2185865	36885
Chr8	Y	Y	4136784	CEN8	2112922	2174351	61430
Chr9	Y	Y	3416675	CEN9	2538630	2565003	26374
Chr10	Y	Y	3387510	CEN10	2342387	2362080	19694
Chr11	Y	Y	2681858	CEN11	2153511	2219470	65960
Chr12	Y	Y	2543795	CEN12	424650	479361	54712
Chr13	Y	Y	2022278	CEN13	1394962	1423472	28511
"Y" indicates that the telomere motif (CCCTAAA)n or (TTTAGGG)n was detected.

## Sheet: Table S4
Table S4. Putative centromeric coordinates for Chlamydomonas reinhardtii CC-4532.
Chromosome ID	Chromosome size (bp)	Cenrtomere ID	Centromere start	Centromere end	Centromere size (bp)
chromosome_1	8225636	CEN1	1041565	1302925	261361
chromosome_2	8655884	CEN2	2579924	2676089	96166
chromosome_3	9286894	CEN3	6947172	7186274	239103
chromosome_4	4130073	CEN4	834192	1059832	225641
chromosome_5	3682160	CEN5	1594575	1818643	224069
chromosome_6	8913359	CEN6	4356488	4621046	264559
chromosome_7	6492107	CEN7	3028432	3198066	169635
chromosome_8	4526983	CEN8	2633798	2747480	113683
chromosome_9	6807148	CEN9	4193860	4371195	177336
chromosome_10	6800247	CEN10	3582600	3786653	204054
chromosome_11	4479522	CEN11	2866196	3025130	158935
chromosome_12	9952739	CEN12	6641997	6922588	280592
chromosome_13	5281438	CEN13	4317678	4416966	99289
chromosome_14	4217303	CEN14	2181898	2290737	108840
chromosome_15	5870643	CEN15	3414858	3623153	208296
chromosome_16	8042475	CEN16	3331773	3581730	249958
chromosome_17	6954842	CEN17	6025439	6345454	320016

## Sheet: Table S5
Table S5. Putative centromeric coordinates for Chromochloris zofingiensis.
Chromosome ID	Chromosome size (bp)	Cenrtomere ID	Centromere start	Centromere end	Centromere size (bp)
chr01	4698708	CEN1	3420254	3453470	33217
chr02	4227990	CEN2	2097409	2142090	44682
chr03	4107604	CEN3	2556458	2566087	9630
We only analyzed three chromosomes (chr01, chr02 and chr03) because their assembly had no gaps.

## Sheet: Table S6
Table S6. Putative centromeric coordinates for Coccomyxa subellipsoidea C-169.
Super scaffold ID	Chromosome size (bp)	Cenrtomere ID	Centromere start	Centromere end	Centromere size (bp)
scaffold_1	4035500	CEN1	2067402	2086610	19209
scaffold_2	3860699	CEN2	2967802	2989829	22028
scaffold_3	3057696	CEN3	1700228	1729447	29220
scaffold_5	2957951	CEN5	1822526	1842371	19846
scaffold_6	2666267	CEN6	2098536	2116518	17983
scaffold_7	2484457	CEN7	808560	820634	12075
scaffold_8	1964347	CEN8	923711	941343	17633
scaffold_9	1959569	CEN9	1332057	1368128	36072
scaffold_11	1905899	CEN11	407981	441999	34019
scaffold_12	1898821	CEN12	1878808	1898455	19648
scaffold_13	1724344	CEN13	1032279	1067055	34777
scaffold_23	971175	CEN23	954382	970794	16413

## Sheet: Table S7
Table S7. Putative centromeric coordinates for Chlorella sp. SLA-04.
Chromosome ID	Chromosome size (bp)	Cenrtomere ID	Centromere start	Centromere end	Centromere size (bp)
Chr1	5253104	CEN1	2612412	2640119	27708
Chr2	4827360	CEN2	3037360	3101858	64499
Chr3	4693523	CEN3	2045623	2125626	80004
Chr4	3218015	CEN4	2245796	2363551	117756
Chr5	3040600	CEN5	1438647	1480476	41830
Chr6	2827965	CEN6	731411	773925	42515
Chr7	2649076	CEN7	762439	808995	46557
Chr8	2540919	CEN8	741749	809981	68233
Chr9	2253791	CEN9	774436	817896	43461
Chr10	2213349	CEN10	584251	604209	19959
Chr11	2095291	CEN11	1334638	1348288	13651
Chr12	1793675	CEN12	1400415	1453211	52797
Chr13	1206010	CEN13	311272	371868	60597

## Sheet: Table S8
Table S8. Quantitative analysis of the number, length, and content of various transposable element families in the centromeres of Chlamydomonas reinhardtii CC-4532.
TE family	Counts in centromere regions	Length in centromere regions (bp)	Length in centromere regions / All TE family length in centromere regions	Counts in whole chromosomes	Length in whole chromosomes (bp)	Length in centromere regions / Length in whole chromosomes
ZeppL-1_cRei	1682	1851980	0.619705	1709	1872277	0.989159
Dualen-1a_cRei	51	188838	0.0631885	137	396827	0.47587
Dualen-5_cRei	19	96665	0.0323458	50	148570	0.650636
EnSpm-1_cRei	9	53146	0.0177836	106	202846	0.262002
RandI-6	14	43251	0.0144726	49	122277	0.353713
EnSpm-N11_cRei	26	38881	0.0130103	954	160435	0.242347
Dualen-4b_cRei	7	38529	0.0128925	61	110170	0.349723
Dualen-2b_cRei	11	38134	0.0127603	61	141981	0.268585
EnSpm-N3_CR	37	37631	0.012592	100	114158	0.32964
Dualen-4a_cRei	9	34595	0.0115761	71	86871	0.398234
Gypsy-7a_cRei_I	8	31327	0.0104826	228	861703	0.0363548
Gypsy-8-I_CR	9	28636	0.00958211	59	191362	0.149643
SINEX-3_CR	80	28569	0.00955969	84	29558	0.96654
Gypsy-8-LTR_CR	12	26937	0.0090136	214	471893	0.0570829
EnSpm-N5a_cRei	12	22868	0.00765204	54	48083	0.475594
Dualen-7_cRei	4	22861	0.0076497	35	62193	0.367582
EnSpm-N2_CR	6	22004	0.00736293	34	97573	0.225513
EnSpm-N6a_cRei	21	21030	0.00703701	64	45825	0.45892
EnSpm-N7_cRei	27	17311	0.00579257	120	57536	0.300872
Dualen-3_cRei	4	16506	0.0055232	42	84241	0.195938
SINEX-1_CR	33	16021	0.00536091	70	34492	0.464485
EnSpm-N2_cRei	8	14671	0.00490918	60	47730	0.307375
Gypsy-N4b_cRei	4	14525	0.00486032	10	15781	0.920411
Chlamys-8_cRei	5	14296	0.00478369	118	60330	0.236963
Gypsy-22_cRei	1	11970	0.00400537	15	15852	0.75511
Dualen-2a_cRei	8	11430	0.00382468	38	137792	0.0829511
Helitron2_CRe	4	10439	0.00349307	217	158960	0.0656706
EnSpm-N4_cRei	7	9937	0.0033251	36	32385	0.30684
Gypsy-21_cRei_I	9	9233	0.00308953	17	27888	0.331074
EnSpm-N5b_cRei	4	8952	0.0029955	111	37416	0.239256
EnSpm-2_cRei	3	8061	0.00269735	62	20990	0.38404
Gypsy-18_cRei	8	7805	0.00261169	31	21144	0.369135
PAT-8_cRei	9	7561	0.00253004	43	35961	0.210256
hAT-N5a_cRei	20	7025	0.00235069	84	37990	0.184917
PAT-5_cRei	1	6760	0.00226202	33	36924	0.183079
Gypsy-1-I_CR	1	6698	0.00224127	7	8026	0.834538
EnSpm-N10_cRei	11	6575	0.00220011	48	20065	0.327685
Novosib-5_CR	9	6012	0.00201172	47	17774	0.338247
Gypsy-14b_cRei	2	5953	0.00199198	37	20430	0.291385
ZeppL-1_cInc	25	5888	0.00197023	28	6440	0.914286
Gypsy-5-I_CR	4	4915	0.00164465	8	5321	0.923699
Copia-3_cRei_I	2	4745	0.00158776	158	36288	0.130759
L1-4_cRei	2	4284	0.0014335	152	137864	0.0310741
PAT-N2_cRei	2	4271	0.00142915	13	19483	0.219217
L1-6_cRei	5	4106	0.00137394	209	120606	0.0340447
SINEX-4_CR	10	3827	0.00128058	36	15121	0.253092
PAT-N5_cRei	4	3798	0.00127088	16	14580	0.260494
PAT-10_cRei	4	3717	0.00124377	100	24828	0.14971
Helitron2-2_cRei	3	3632	0.00121533	176	97381	0.0372968
EnSpm-N1b_cRei	2	3342	0.00111829	27	23633	0.141412
Gypsy-5a_cRei_LTR	8	3338	0.00111695	76	19026	0.175444
P-N9_cRei	2	3120	0.00104401	18	12466	0.250281
Helitron-1N2_CRe	8	3095	0.00103564	333	86757	0.0356744
ZeppL-1_cSch	25	3077	0.00102962	29	3676	0.837051
EnSpm-N9_cRei	3	3059	0.0010236	13	13720	0.222959
Gypsy-5a_cRei_I	1	3010	0.0010072	17	8445	0.356424
Helitron2-N3_cRei	3	3007	0.0010062	430	164380	0.018293
ZeppL-2_cSch	8	2854	0.000954999	369	39973	0.0713982
Gypsy-4_cRei_I	2	2709	0.000906479	21	34983	0.0774376
Helitron2-N1_cInc	4	2635	0.000881718	282	94725	0.0278174
Gypsy-6_cRei_I	8	2605	0.000871679	29	16581	0.157108
L1-4_CR	2	2355	0.000788025	68	29022	0.0811453
Novosib-5_cRei	1	2318	0.000775644	14	3045	0.761248
P-1_cRei	4	2163	0.000723778	123	19158	0.112903
Chlamys-3_cRei	1	2057	0.000688309	320	192101	0.0107079
Helitron2-3_cRei	9	1999	0.000668901	89	33602	0.0594905
hAT-N6_CR	6	1949	0.00065217	180	54272	0.0359117
unknown-5a_cRei	2	1907	0.000638116	48	26841	0.071048
hAT-2_cRei	3	1855	0.000620716	29	34033	0.0545059
RTEX-1_CR	5	1844	0.000617035	375	105735	0.0174398
P-N13_cRei	3	1723	0.000576546	184	66128	0.0260555
Gypsy-N4a_cRei	3	1696	0.000567512	18	8916	0.19022
MarinerL-1_CR	2	1686	0.000564165	44	19034	0.0885783
Gypsy-3_cRei_I	2	1675	0.000560485	50	56428	0.0296838
Dualen-1_cSch	1	1631	0.000545761	1	1631	1
DNA8-N1_cRei	2	1616	0.000540742	28	8290	0.194934
Gypsy-1_cSch	3	1523	0.000509623	15	3692	0.412514
Gypsy-11-I_CR	1	1479	0.0004949	17	21529	0.068698
DNA-8-6_CR	1	1464	0.00048988	10	10984	0.133285
Gypsy-11-LTR_CR	7	1406	0.000470472	11	2005	0.701247
Gypsy-4-I_CR	1	1393	0.000466122	9	7110	0.195921
LTR4_CR	6	1236	0.000413587	49	5221	0.236736
L1-3_CR	8	1142	0.000382133	1364	198759	0.00574565
hAT-N4_CR	2	1134	0.000379456	108	38642	0.0293463
TE2-5_CR	3	1120	0.000374772	63	34468	0.0324939
Gypsy-6_cRei_LTR	2	1113	0.00037243	32	9971	0.111624
Chlamys-N1_cRei	3	1022	0.000341979	374	65697	0.0155563
Gypsy-1-LTR_CR	4	1002	0.000335287	10	2703	0.370699
Zisupton-1_cSch	5	977	0.000326922	130	14536	0.0672124
L1-7_cRei	7	886	0.000296471	371	43012	0.0205989
Gypsy-10a_cRei_I	2	852	0.000285094	13	1466	0.581173
L1-4_cInc	6	828	0.000277063	558	77132	0.0107348
SINE-6_CR	2	784	0.00026234	25	7607	0.103063
DNA-1-9_CR	4	784	0.00026234	129	38373	0.020431
Novosib-N1a	1	770	0.000257656	84	22471	0.0342664
TE2-7b_CR	1	759	0.000253975	47	17591	0.0431471
hAT-N5_CR	1	759	0.000253975	73	33539	0.0226304
L1-2_cRei	2	758	0.00025364	484	391622	0.00193554
hAT-N9_CR	1	656	0.000219509	47	17173	0.0381995
Copia3-LTR_CR	2	637	0.000213151	40	5979	0.10654
Gypsy-1_cInc	1	627	0.000209805	6	2118	0.296034
Kangaroo-1_VC	2	596	0.000199432	6	2590	0.230116
Gypsy-5b_cRei_LTR	2	579	0.000193744	57	11977	0.0483427
Novosib-N6c_cRei	1	571	0.000191067	30	9059	0.0630312
hAT-N5b_cRei	2	571	0.000191067	73	23697	0.0240959
Chlamys-4_cRei	3	566	0.000189394	140	50827	0.0111358
PAT-4_cRei	1	534	0.000178686	40	10448	0.0511103
Gypsy-21_cRei_LTR	1	528	0.000176678	19	4417	0.119538
Gypsy-20_cRei_LTR	3	527	0.000176344	92	17905	0.0294331
Kyakuja-1b_cInc	2	512	0.000171324	606	45279	0.0113077
hAT-N8b_cRei	2	498	0.00016664	139	29176	0.0170688
P-N10_cRei	3	494	0.000165301	429	61087	0.00808683
hAT-N2_CR	2	476	0.000159278	300	57545	0.00827179
Chlamys-10a_cRei	3	461	0.000154259	670	105964	0.00435053
P-N3_cRei	1	421	0.000140874	36	18876	0.0223035
TE2-N7b_cRei	1	397	0.000132843	63	17699	0.0224306
Gypsy-2_eDeb	1	342	0.000114439	4	1120	0.305357
Chlamys-N7_cRei	4	330	0.000110424	2157	179285	0.00184064
L1-7_CR	2	310	0.000103731	174	62555	0.00495564
Novosib-6_CR	1	303	0.000101389	1098	142074	0.00213269
Gypsy-7c_cRei_I	2	285	9.5366e-05	4	9249	0.0308141
P-1_CR	1	276	9.23545e-05	292	154638	0.00178481
Helitron2-N6_cRei	1	268	8.96775e-05	721	174521	0.00153563
LTR-N3a_cRei_I	1	175	5.85581e-05	10	1735	0.100865
I-Jockey-1_Chlorella_NS	1	163	5.45427e-05	3864	519370	0.000313842
LTR-N3a_cRei_LTR	2	156	5.22004e-05	50	3846	0.0405616
L1-1_cInc	3	146	4.88542e-05	224	26325	0.00554606
RandI-1_VC	2	139	4.65119e-05	7	513	0.270955
DNA-1-7_CR	1	138	4.61772e-05	547	204301	0.000675474
Helitron2-N5_cRei	1	125	4.18272e-05	925	235420	0.000530966
Kyakuja-4_cInc	1	118	3.94849e-05	61	6335	0.0186267
Helitron2-5_cRei	1	113	3.78118e-05	28	27845	0.00405818
NonLTR-6_CR	1	103	3.44656e-05	839	131925	0.000780747
DNA-8-2_CR	2	96	3.21233e-05	26	17037	0.00563479
PIF-Harbinger-1_Chlorella_NS	1	88	2.94464e-05	238	20360	0.0043222
hAT-4_cRei	2	80	2.67694e-05	854	39039	0.00204923
LTR-N4_cRei_I	1	77	2.57656e-05	13	2233	0.0344828
DIRS-1_CR	1	70	2.34232e-05	24	2794	0.0250537
Gypsy-19_cRei_LTR	1	67	2.24194e-05	40	5003	0.013392
L1-N2_cInc	1	66	2.20848e-05	64	11985	0.00550688
unknown-4b_cRei	1	57	1.90732e-05	136	45164	0.00126207
U-L1-1_Chlorella_SLA04	1	56	1.87386e-05	13	1009	0.0555005
Helitron2-N1_cSch	1	53	1.77347e-05	120	15666	0.00338312
Gypsy-4-LTR_CR	1	49	1.63963e-05	31	8446	0.00580156
Chlamys-N2b_cRei	1	48	1.60616e-05	267	62675	0.000765856
Gypsy3_VC	1	48	1.60616e-05	5	4049	0.0118548
RTEX-2_cInc	1	48	1.60616e-05	32	4546	0.0105587
Gypsy10_VC	1	43	1.43886e-05	1	43	1
Chlamys-1_cRei	1	42	1.40539e-05	2261	226242	0.000185642
P-N5_cRei	1	34	1.1377e-05	26	27303	0.00124528
Chlamys-1_cRei	1	42	1.40539e-05	2261	226242	0.000185642
P-N5_cRei	1	34	1.1377e-05	26	27303	0.00124528

## Sheet: Table S9
Table S9. Quantitative analysis of the number, length, and content of various transposable element families in the centromeres of Chromochloris zofingiensis.
TE family	Counts in centromere regions	Length in centromere regions (bp)	Length in centromere regions / All TE family length in centromere regions	Counts in whole chromosomes	Length in whole chromosomes (bp)	Length in centromere regions / Length in whole chromosomes
Copia-2_Chlorella_DBH	19	23763	0.553181	20	24897	0.954452
Copia-2_Chlorella_SLA04	8	8572	0.199548	8	8572	1
Copia-3_Chlorella_SLA04	12	8571	0.199525	12	8571	1
Copia6_VC	1	512	0.0119189	1	512	1
Lusen	2	352	0.00819424	2	352	1
RandI-1_VC	1	309	0.00719324	1	309	1
Dualen-4a_cRei	1	269	0.00626208	1	269	1
Helitron-5_Chlorella_SLA04	2	188	0.00437647	3	280	0.671429
Helitron-3_Chlorella_SLA04	2	182	0.00423679	5	460	0.395652
Dualen-1_cSch	1	151	0.00351514	1	151	1
OSSER	1	88	0.00204856	1	88	1

## Sheet: Table S10
Table S10. Quantitative analysis of the number, length, and content of various transposable element families in the centromeres of Coccomyxa subellipsoidea C-169.
TE family	Counts in centromere regions	Length in centromere regions (bp)	Length in centromere regions / All TE family length in centromere regions	Counts in whole chromosomes	Length in whole chromosomes (bp)	Length in centromere regions / Length in whole chromosomes
ZEPP	256	257156	0.999635	261	257575	0.998373
Gypsy-1-I_CR	1	94	0.000365403	3	231	0.406926

[truncated: 9 more sheets: Table S11, Table S12, Table S13, Table S14, Table S15, Table S16, Table S17, Table S18, Table S19]
