# Supplementary material for: Near telomere-to-telomere genome assemblies of two Chlorella species unveil the composition and evolution of centromeres in green algae
Source: BMC Genomics. 2024 Apr 10;25:356. doi: 10.1186/s12864-024-10280-8 (PMC11005252; doi:10.1186/s12864-024-10280-8)
Supplement: Supplementary file 3 — Supplementary Material 3. [file 12864_2024_10280_MOESM3_ESM.xlsx]

## Sheet: Dataset S1
Dataset S1. TE libraries used in this study.
>IS1#ARTEFACT
ggtgatgctgccaacttactgatttagtgtatgatggtgtttttgaggtgctccagtggc
ttctgtttctatcagctgtccctcctgttcagctactgacggggtggtgcgtaacggcaa
aagcaccgccggacatcagcgctatctctgctctcactgccgtaaaacatggcaactgca
gttcacttacaccgcttctcaacccggtacgcaccagaaaatcattgatatggccatgaa
tggcgttggatgccgggcaacagcccgcattatgggcgttggcctcaacacgattttacg
tcacttaaaaaactcaggccgcagtcggtaacctcgcgcatacagccgggcagtgacgtc
atcgtctgcgcggaaatggacgaacagtggggctatgtcggggctaaatcgcgccagcgc
tggctgttttacgcgtatgacagtctccggaagacggttgttgcgcacgtattcggtgaa
cgcactatggcgacgctggggcgtcttatgagcctgctgtcaccctttgacgtggtgata
tggatgacggatggctggccgctgtatgaatcccgcctgaagggaaagctgcacgtaatc
agcaagcgatatacgcagcgaattgagcggcataacctgaatctgaggcagcacctggca
cggctgggacggaagtcgctgtcgttctcaaaatcggtggagctgcatgacaaagtcatc
gggcattatctgaacataaaacactatcaataagttggagtcattacc
>IS2#ARTEFACT
tagactggccccctgaatctccagacaaccaatatcacttaaataagtgatagtcttaat
actagtttttagactagtcattggagaacagatgattgatgtcttagggccggagaaacg
cagacggcgtaccacacaggaaaagatcgcaattgttcagcagagctttgaaccggggat
gacggtctccctcgttgcccggcaacatggtgtagcagccagccagttatttctctggcg
taagcaataccaggaaggaagtcttactgctgtcgccgccggagaacaggttgttcctgc
ctctgaacttgctgccgccatgaagcagattaaagaactccagcgcctgctcggcaagaa
aacgatggaaaatgaactcctcaaagaagccgttgaatatggacgggcaaaaaagtggat
agcgcacgcgcccttattgcccggggatggggagtaagcttagtcagccgttgtctccgg
gtgtcgcgtgcgcagttgcacgtcattctcagacgaaccgatgactggatggatggccgc
cgcagtcgtcacactgatgatacggatgtgcttctccgtatacaccatgttatcggagag
ctgccaacgtatggttatcgtcgggtatgggcgctgcttcgcagacaggcagaacttgat
ggtatgcctgcgatcaatgccaaacgtgtttaccggatcatgcgccagaatgcgctgttg
cttgagcgaaaacctgctgtaccgccatcgaaacgggcacatacaggcagagtggccgtg
aaagaaagcaatcagcgatggtgctctgacgggttcgagttctgctgtgataacggagag
agactgcgtgtcacgttcgcgctggactgctgtgatcgtgaggcactgcactgggcggtc
actaccggcggcttcaacagtgaaacagtacaggacgtcatgctgggagcggtggaacgc
cgcttcggcaacgatcttccgtcgtctccagtggagtggctgacggataatggttcatgc
taccgggctaatgaaacacgccagttcgcccggatgttgggacttgaaccgaagaacacg
gcggtgcggagtccggagagtaacggaatagcagagagcttcgtgaaaacgataaagcgt
gactacatcagtatcatgcccaaaccagacgggttaacggcagcaaagaaccttgcagag
gcgttcgagcattataacgaatggcatccgcatagtgcgctgggttatcgctcgccacgg
gaatatctgcggcagcgggcttgtaatgggttaagtgataacagatgtctggaaatatag
gggcaaatcca
>IS3#ARTEFACT
tgatcttacccagcaatagtggacacgcggctaagtgagtaaactctcagtcagaggtga
ctcacatgacaaaaacagtatcaaccagtaaaaaaccccgtaaacagcattcgcctgaat
ttcgcagtgaagccctgaagcttgctgaacgcatcggtgttactgccgcagcccgtgaac
tcagcctgtatgaatcacaactctacaactggcgcagtaaacagcaaaatcagcagacgt
cttctgaacgtgaactggagatgtctaccgagattgcacgtctcaaacgccagctggcag
aacgggatgaagagctggctatcctccaaaaggccgcgacatacttcgcgaagcgcctga
aatgaagtatgtctttattgaaaaacatcaggctgagttcagcatcaaagcaatgtgccg
cgtgctccgggtggcccgcagcggctggtatacgtggtgtcagcggcggacaaggataag
cacgcgtcagcagttccgccaacactgcgacagcgttgtcctcgcggcttttacccggtc
aaaacagcgttacggtgccccacgcctgacggatgaactgcgtgctcagggttacccctt
taacgtaaaaaccgtggcggcaagcctgcgccgtcagggactgagggcaaaggcctcccg
gaagttcagcccggtcagctaccgcgcacacggcctgcctgtgtcagaaaatctgttgga
gcaggatttttacgccagtggcccgaaccagaagtgggcaggagacatcacgtacttacg
tacagatgaaggctggctgtatctggcagtggtcattgacctgtggtcacgtgccgttat
tggctggtcaatgtcgccacgcatgacggcgcaactggcctgcgatgccctgcagatggc
gctgtggcggcgtaagaggccccggaacgttatcgttcacacggaccgtggaggccagta
ctgttcagcagattatcaggcgcaactgaagcggcataatctgcgtggaagtatgagcgc
aaaaggttgctgctacgataatgcctgcgtggaaagcttctttcattcgctgaaagtgga
atgtatccatggagaacactttatcagccgggaaataatgcgggcaacggtgtttaatta
tatcgaatgtgattacaatcggtggcggcggcacagttggtgtggcggcctcagtccgga
acaatttgaaaacaagaacctcgcttaggcctgtgtccatattacgtgggtaggatca
>IS5#ARTEFACT
ggaaggtgcgaacaagtccctgatatgagatcatgtttgtcatctggagccatagaacag
ggttcatcatgagtcatcaacttaccttcgccgacagtgaattcagcagtaagcgccgtc
agaccagaaaagagattttcttgtcccgcatggagcagattctgccatggcaaaacatgg
tggaagtcatcgagccgttttaccccaaggctggtaatggccggcgaccttatccgctgg
aaaccatgctacgcattcactgcatgcagcattggtacaacctgagcgatggcgcgatgg
aagatgctctgtacgaaatcgcctccatgcgtctgtttgcccggttatccctggatagcg
ccttgccggaccgcaccaccatcatgaatttccgccacctgctggagcagcatcaactgg
cccgccaattgttcaagaccatcaatcgctggctggccgaagcaggcgtcatgatgactc
aaggcaccttggtcgatgccaccatcattgaggcacccagctcgaccaagaacaaagagc
agcaacgcgatccggagatgcatcagaccaagaaaggcaatcagtggcactttggcatga
aggcccacattggtgtcgatgccaagagtggcctgacccacagcctggtcaccaccgcgg
ccaacgagcatgacctcaatcagctgggtaatctgctgcatggagaggagcaatttgtct
cagccgatgccggctaccaaggggcgccacagcgcgaggagctggccgaggtggatgtgg
actggctgatcgccgagcgccccggcaaggtaagaaccttgaaacagcatccacgcaaga
acaaaacggccatcaacatcgaatacatgaaagccagcatccgggccagggtggagcacc
catttcgcatcatcaagcgacagttcggcttcgtgaaagccagatacaaggggttgctga
aaaacgataaccaactggcgatgttattcacgctggccaacctgtttcgggcggaccaaa
tgatacgtcagtgggagagatctcactaaaaactggggataacgccttaaatggcgaaga
aacggtctaaataggctgattcaaggcatttacgggagaaaaaatcggctcaaacatgaa
gaaatgaaatgactgagtcagccgagaagaatttccccgcttattcgcaccttcc
>IS10#ARTEFACT
ctgatgaatcccctaatgattttggtaaaaatcattaagttaaggtggatacacatcttg
tcatatgatcaaatggtttcgcgaaaaatcaataatcagacaacaagatgtgcgaactcg
atattttacacgactctctttaccaattctgccccgaattacacttaaaacgactcaaca
gcttaacgttggcttgccacgcattacttgactgtaaaactctcactcttaccgaacttg
gccgtaacctgccaaccaaagcgagaacaaaacataacatcaaacgaatcgaccgattgt
taggtaatcgtcacctccacaaagagcgactcgctgtataccgttggcatgctagcttta
tctgttcgggcaatacgatgcccattgtacttgttgactggtctgatattcgtgagcaaa
aacgacttatggtattgcgagcttcagtcgcactacacggtcgttctgttactctttatg
agaaagcgttcccgctttcagagcaatgttcaaagaaagctcatgaccaatttctagccg
accttgcgagcattctaccgagtaacaccacaccgctcattgtcagtgatgctggcttta
aagtgccatggtataaatccgttgagaagctgggttggtactggttaagtcgagtaagag
gaaaagtacaatatgcagacctaggagcggaaaactggaaacctatcagcaacttacatg
atatgtcatctagtcactcaaagactttaggctataagaggctgactaaaagcaatccaa
tctcatgccaaattctattgtataaatctcgctctaaaggccgaaaaaatcagcgctcga
cacggactcattgtcaccacccgtcacctaaaatctactcagcgtcggcaaaggagccat
gggttctagcaactaacttacctgttgaaattcgaacacccaaacaacttgttaatatct
attcgaagcgaatgcagattgaagaaaccttccgagacttgaaaagtcctgcctacggac
taggcctacgccatagccgaacgagcagctcagagcgttttgatatcatgctgctaatcg
ccctgatgcttcaactaacatgttggcttgcgggcgttcatgctcagaaacaaggttggg
acaagcacttccaggctaacacagtcagaaatcgaaacgtactctcaacagttcgcttag
gcatggaagttttgcggcattctggctacacaataacaagggaagacttactcgtggctg
caaccctactagctcaaaatttattcacacatggttacgctttggggaaattatgagggg
atctctcag
>IS30#ARTEFACT
tgtagattcaattggtcaacgcaacagttatgtgaaaacatggggttgcggaggtttttt
gaatgagacgaacatttacagcagaggaaaaagcctctgtttttgaactatggaagaacg
gaacaggcttcagtgaaatagcgaatatcctgggttcaaaacccggaacgatcttcacta
tgttaagggatactggcggcataaaaccccatgagcgtaagcgggctgtagctcacctga
cactgtctgagcgcgaggagatacgagctggtttgtcagccaaaatgagcattcgtgcga
tagctactgcgctgaatcgcagtccttcgacgatctcacgtgaagttcagcgtaatcggg
gcagacgctattacaaagctgttgatgctaataaccgagccaacagaatggcgaaaaggc
caaaaccgtgcttactggatcaaaatttaccattgcgaaagcttgttctggaaaagctgg
agatgaaatggtctccagagcaaatatcaggatggttaaggcgaacaaaaccacgtcaaa
aaacgctgcgaatatcacctgagacaatttataaaacgctgtactttcgtagccgtgaag
cgctacaccacctgaatatacagcatctgcgacggtcgcatagccttcgccatggcaggc
gtcatacccgcaaaggcgaaagaggtacgattaacatagtgaacggaacaccaattcacg
aacgttcccgaaatatcgataacagacgctctctagggcattgggagggcgatttagtct
caggtacaaaaaactctcatatagccacacttgtagaccgaaaatcacgttatacgatca
tccttagactcaggggcaaagattctgtctcagtaaatcaggctcttaccgacaaattcc
tgagtttaccgtcagaactcagaaaatcactgacatgggacagaggaatggaactggcca
gacatctagaatttactgtcagcaccggcgttaaagtttacttctgcgatcctcagagtc
cttggcagcggggaacaaatgagaacacaaatgggctaattcggcagtactttcctaaaa
agacatgtcttgcccaatatactcaacatgaactagatctggttgctgctcagctaaaca
acagaccgagaaagacactgaagttcaaaacaccgaaagagataattgaaaggggtgttg
cattgacagattgaatctaca
>IS150#ARTEFACT
tgtactgcacccattttgttggacgatgaaatggaatagcccctaatatgtcaaagccaa
aatacccttttgaaaagcgccttgaagtcgtgaatcactacttcacaactgatgatggtt
acaggatcatctcggcacgttttggtgtcccccgaacccaggtcaggacatgggttgccc
tctatgaaaaacatggagaaaaaggtttaattcccaaacctaaaggcgttagtgctgatc
cagagttgcgtattaaggtcgtgaaagctgtgatcgagcagcacatgtcccttaatcagg
ctgctgctcactttatgcttgctggtagtggttctgtagccaggtggctgaaggtctatg
aagagcgcggagaagctggtttacgcgcgctcaagattggcaccaaaagaaacattgcaa
tatcagttgatccagaaaaagcggcatcagcattggagctgtcaaaagaccgacgcattg
aggatcttgaaaggcaagttcgatttcttgaaacgcggcttatgtatctaaaaaagctga
aagccttagctcatcccacgaaaaagtgaaagtactcaacgagctaaggcagttttatcc
tcttgatgagcttctcagggctgcggagataccgcgcagtacgttttattatcatctaaa
ggctctcagcaagcctgacaagtatgcggacgttaaaaagcgtattagtgagatttatca
cgagaatagaggccgatacggataccgtagggtaacgctgtctcttcatcgagaagggaa
acagattaaccataaagctgttcagcgcctgatgggaaccctctcacttaaagcagcgat
taaggtcaagcgataccgctcttacagaggagaggtagggcaaaccgcccctaatgttct
ccaaagagatttcaaggctacgcggccaaacgagaagtgggttaccgatgttactgaatt
tgcagtcaatgggcgcaagctgtatttgtctccagtaatagatctcttcaacaacgaagt
tatttcttacagcctttcggaaagaccagtgatgaacatggttgagaatatgctcgatca
ggcattcaaaaagcttaatcctcacgagcatcctgttctgcactctgaccagggatggca
gtatcgtatgagaagatatcaaaatatccttaaagaacatggtattaaacaaagcatgtc
agcaaaaggcaattgtctggataatgctgtggtggagtgtttctttggaaccttaaagtc
ggagtgtttttatcttgatgagttcagtaatataagcgaactgaaggatgctgttacgga
atatattgaatactacaacagcagaagaattagcctgaaattaaaaggtctgactccaat
tgaatatcggaatcagacctatatgcctcgtgtttaactgtccaactttttggggtcagt
aca
>IS186#ARTEFACT
cataagcgctaacttaagggttgtggtattacgcctgatatgatttaacgtgccgatgaa
ttactctcacgataactggtcagcaattctggcccatattggtaagcccgaagaactgga
tacttcggcacgtaatgccggggctctaacccgccgccgcgaaattcgtgatgctgcaac
tctgctacgtctggggctggcttacggccccggggggatgtcattacgtgaagtcactgc
atgggctcagctccatgacgttgcaacattatctgacgtggctctcctgaagcggctgcg
gaatgccgccgactggtttggcatacttgccgcacaaacacttgctgtacgcgccgcagt
tacgggttgtacaagcggaaagagattgcgtcttgtcgatggaacagcaatcagtgcgcc
cgggggcggcagcgctgaatggcgactacatatgggatatgatcctcatacctgtcagtt
cactgattttgagctaaccgacagcagagacgctgaacggctggaccgatttgcgcaaac
ggcagacgagatacgcattgctgaccggggattcggttcgcgtcccgaatgtatccgctc
acttgcttttggagaagctgattatatcgtccgggttcactggcgaggattgcgctggtt
aactgcagaaggaatgcgctttgacatgatgggttttctgcgcgggctggattgcggtaa
gaacggtgaaaccactgtaatgataggcaattcaggtaataaaaaagccggagctccctt
tccggcacgtctcattgccgtatcacttcctcccgaaaaagcattaatcagtaaaacccg
actgctcagcgagaatcgtcgaaaaggacgagtagttcaggcggaaacgctggaagcagc
gggccatgtgctattgctaacatcattaccggaagatgaatattcagcagagcaagtggc
tgattgttaccgtctgcgatggcaaattgaactggcttttaagcggctcaaaagtttgct
gcacctggatgctttgcgtgcaaaggaacctgaactcgcgaaagcgtggatatttgctaa
tctactcgccgcatttttaattgacgacataatcagccatcgctggatttcccccccaga
agtgccggatccgaaaagaagaactaactcgttgtggagaataacaaaaatggtcatctg
gagcttacaggtggccattcgtgggacagtatccctgacagcctacaaaacgcaattgaa
gaacgcgaggcatcgtcttaacgaggcaccgaggcgtcgcattcttcagatggttcaacc
cttaagttagcgcttatg
>Tn1000#ARTEFACT
ggggtttgagggccaatggaacgaaaacgtacgtttatggtataacttattgattataat
acagtatacaaaggtcccttttcagggaccctttcgtatgttgtagctgattttattttc
ttcttttcttttgggtgcttttaatagccatatatgatgtttcatataaagttaaaagtt
tccccatctgtctatctatagcgtcatgtttttcaggatttcttaatttctgcagcagtt
tagatatatatttcgcaggtaactttattattaatgaattatgggattgatacatttcct
ttgtccaatctaaatcttttcctgatttcaatacctcactctcatctctattaattataa
aaccgagctttccatacggacctgttaaatatgattgtaattgtctatactcagatggac
ctaattcttcaaaatttttagcatcaaaaacaacttgtcttgttttatagtcctccaata
ctcgtttccaaaaatcagatttgccaccattggtgcctataatatctcgtctctgaactg
cgttaccatttggatgggacttgatgtctgttaggtgggatgcaaatactattcttagtg
cgtctaaacaccattgttcaaattcagtggcaccttcatttcctatcggtatctgatcta
gatgagtagttatttgacctattgttttatttctaatggctgaattatctgaaataatat
taatatcatattcgtcatttatctcctctgcttcctctggagcaagtgcattacgattta
gattcaaaccaagccagtaacatggatgaattaataatttctcattactttcaaaacctt
tatctggagttcgcccgtcatggcaaaatgaataggatgaggtgtttttatcacgaatac
caacaaatcctacactatacaaactttggagaattccacttgcctttaacaactgtattt
cagacgttattttaggatctccattttcttcgattaattcgaaagatgcttctatttttt
ttaagcacgtataaactgttaattcaggttcaatgctacgaaatgcactagttataacct
gtattgaaggaaagatcttctgatactctttccagagatcttcaagtctggccatggaaa
ttgacttggctgcatattctaggtcagtgtttatgatagtttctctattctctctgaatg
cggaaaaaaaagcttcattcaacaatgatagtaaatccctgggccggtaaagggtaaatt
gcaaacatcgcttaaaaccattcctccctttaagatcatccgctgtgcatctatcccaaa
ctcgttgatctttctcaatatctagcttaaatgctactttcattcttttagctgacagca
ttaggagttgtgcccagtcccaatgcaaccttatgacttgaccctctatatttctcgagt
aatcaggatcttcctttgatagcgacctaaatatattatcccttaaaaaaattattggac
gaatgcattttgctttttgatttaattcaatagatgcatatgctagacctgcaatgattc
caattcctatattatccggttcatacgcctcatctagcttatccattaatatgacaactt
tcctgtctgagcgttcaagaagtgatactatattattttctatttctgagatattcaaat
tgaattgaagatcaccaattgattcttctgggttattttcatctaaatactcctttgcga
caagcctacactttcttaaaatgtcaccttgtgcagaattccattttttcaaatgttcat
tcaacaatgtttctgatgatatttgagatgacaatttgtaatgagatgatatatatgatg
ctatctccattagcatagcgtatcgccataatagtcttgttgctgcccttgctaaattaa
atgatcctgtaaatggtttcaacattgatctgaaaccaataatttgagaatcgtctggtg
agaaactcaggattaatatttttttgtctttcttccaatgctcatttagctgaataaata
aagcacttttacctgtccctcgtctaccaacaacaatggtcctgtcatcagtttcaatta
gagtcctaaagtcagcagtttcaatgaaagcattactcaacatctttttatcattttctg
ctgtcgtatcaccaaacggattagactttgaagtaatattcaattccatattcaaccttt
tatgttagttgctttcatttattactttatatactgttgaacgagcaatattcattgttt
ttgatatatgtgaggcacctaacccctgttgccacatatttaatactgcatctctatcta
tttttctttttctaccaaaaacaactccttttgccattgcctcttggcgaccttcattgg
tacgctctagtattctctgtcgttctgcctgggccactgcagatagaatagtgacaacca
ttttacccatctccccatcggtactgattccgtcatcaataaaccgaatggatacacctt
gggcgtcaaactcttttattaactggatcatgtcagcagtatcgcgcccaaggcggtcaa
gtttcttcaccaagatgacgtcaccttcctccaccttcatcctcagcaagtccagccctt
tccgatcgcttgaactgcccgatgccttgtcagtaaagatgcgatttgctttcacgcctg
cgtctttgagtgcccgaacctgaatatcgagagattgctggctggttgatacccgtgcgt
aaccaaaaagtcgcataaaaatgtatcctaaatcaaatatcggacaagcagtgtctgtta
taacaaaaaatcgatttaatagacacattaacagcactgtttttatgtgtgcgataattt
ataatatttcggacggttgcaaaattgttaatgaataactgtcaggtagggagcctgata
tgcctgtcgactttctaacctctgaccaaaaacagaattacggttgttatgctgcagaac
ctaatgacgtgcaactggcgcgctattttcatcttgatgaacgggatctggccttcatta
accaacgacggggcaaacataataggctgggcattgcgcttcagctcaccacagcccgtt
ttctgggaacatttctgacggatttaactcaggttctgcctggtgttcaacattttgtcg
cggtacagcttaatatccaccgtccagaagttctctcccgctatgctgaacgggacacta
cccttagagaacatactgcattaattaaggaatattacggctatcatgaatttggtgatt
ttccatggtctttccgcctgaagcgtctgctatatacccgggcgtggctcagtaatgagc
gaccgggtctgatgtttgattttgccactgcatggttgcttcaaaataaggtattactgc
ccggagcaaccacactagtacgtctcatcagtgaaattcgtgaaagggcaaatcagcggc
tgtggaaaaagctggccgcactgccgaacaaatggcaggcagctcaagtgatggagcttc
tggtcattccggaaggtcagcgtgtatcagcactggaacagttgaaaaaaggccctgtta
cagtcagtggacctgcgtttaatgaagcgctggaacgatatatccgattacgaagtcttg
agttttcccgactgaacttttccggtctgcctgccattcaactgcgtaatctggctcgtt
atgctggcatggcgtcggtaaaatatatcgctcgaatgccacagcagagaaagcttgctg
tacttactgcattcgttaaagcacaggaaataacggcattagacgatgccgttgatgtgc
ttgatatgctaattctggacattatccgcgaagcaaagaaaaccgggcaaaaaaaaagac
tcaggacactgaaagatcttgatcaggccgcattgttactggcgcgggcatgtgcattgt
tgctggatgataatacagatgtcccagatctcaggcaggttatcttcaagtgcgtaccca
aaaacagactggcagaatctgtaagcaaggttaatgaacttgctcgtccacagaacaata
atttccatgacgaaatggttgagcagtacggtcgggttaaacgttttcttccggcggtgt
tgcgggacctgcatttccgtgcggcaccggcaggtgaacatgtactggctgcgattcatt
atctggcagaactgaatggttcgaaaaagcgcatccttgatgatgcgcctgaacatatta
tcaccggtccctggaaacgcctcgtatacgatgcggagggacggatacagcgtgcaggtt
attcactatgtttgctggaacgccttcaggatgcactgcgccgccgggacatctggcttg
aaaacagtgatcgctggggagatcctcgcgagaagttgttgcaaggtgaagagtggcaga
ctcagcgtattcctgtctgtcgggcactgggacatcctgtcgatggacgtaaaggtgtgc
aacaactggctattcagctggatgagacctggaaagccgtggcatcacgatttgaaaaga
atgcggaagttcatatctgtaatgaaggtaaatatccatccctgactatcagttgtctgg
agaaacaggaagagccaccatcattgcttcgtctaaataatcggatcaaacagctactcc
caccggtagatttaacggaactgttacttgagatagatgcccagacaggatttacacatg
agtttgcgcatgtcagtgaatctggtgctcgagcgcaagatttgcacatcagtttatgtg
cggtattgatggctgaagcctgtaatatcggactggaaccgctgataaagcacaatatac
cagcactgacccgccatcggctcagttgggtgaaacagaattaccttcgtgcagaaacgc
tggtcagcgccaatgcccgcctggttgattttcagtccacactggagcttgctggtcgtt
ggggaggtggagaagtggcatcagctgacggcatgcgctttgtcacaccagtgaagacca
tcaactcaggatctaacagaaaatattttggttctggacgaggcatcacctggtataact
tcgtatctgatcagtactctgggttccatggcattgtggtacccggtacattacgggatt
cgatttttgtactggaaggacttcttgagcagcagacagggctgaatccagttgaaatca
tgacagacactgcgggtagcagcgatattattttcggtctgttctggctactggggtatc
agttttccccccggcttgccgatgcaggtgaggcggtgttctggcgggtgaataaatcgg
caaactacggagtactggataagttggcccgaggatatgcagatctgtcaaaagcggaga
gtcagtgggatgagatgatgcgaaccgctggttcgctgaagttgggtacaattcatgcgt
cagaactcattcgctctttactgaaaagctcgcgcccatcaggactggcacaggcaatta
tggaagtagggcgtgtaaacaaaacgctatatctcctcaattatattgatgatgaagatt
atcgtcggcggatcctgacgcagcttaatcgaggagaaggccgccacgctgtggctcgtg
cgatttgttacggacaacgcggagagatcagaaagcgttatcgtgaagggcaggaagatc
aactgggggcgctgggcctggttactaatgcagtggttctgtggaacacgctctatatgg
aggaagcgttgagctggatgcgccgtaatggcgaagaaattatagatgaagatatcgctc
ggctatctcccctgatgcacgggcatatcaatatgttgggccattatacattcacgttgc
cagaggatattttaaaaggggaactgagagctctaaatttaaatataaacaacgaattat
ctccttaacgtacgttttcgttccattggccctcaaacccc
>AT_rich#Low_complexity
wwwwwwwwwwwwwwwwwwwwwwwwwwwwwwwwwwwwwwwwwwwwwwwwwwwwwwwwwwww
wwwwwwwwwwwwwwwwwwwwwwwwwwwwwwwwwwwwwwwwwwwwwwwwwwwwwwwwwwww
wwwwwwwwwwwwwwwwwwwattaaaaataaataatataatttwwwwwwwwwwwwwwwwww
wwwwwwwwwwwwwwwwwwwwwwwwwwwwwwwwwwwwwwwwwwwwwwwwwwwwwwwwwwww
wwwwwwwwwwwwwwwwwwwwwwwwwwwwwwwwwwwwwwwwwwwwwwwwwwwwwwwwwwww
>GC_rich#Low_complexity
ssssssssssssssssssssssssssssssssssssssssssssssssssssssssssss
ssssssssssssssssssssssssssssssssssssssssssssssssssssssssssss
sssssssssssssssssssgccgggggcgggcggcgcggcccssssssssssssssssss
ssssssssssssssssssssssssssssssssssssssssssssssssssssssssssss
ssssssssssssssssssssssssssssssssssssssssssssssssssssssssssss
>(A)n#Simple_repeat
aaaaaaaaaaaaaaaaaaaaaaaaaaaaaaaaaaaaaaaaaaaaaaaaaaaaaaaaaaaa
aaaaaaaaaaaaaaaaaaaaaaaaaaaaaaaaaaaaaaaaaaaaaaaaaaaaaaaaaaaa
aaaaaaaaaaaaaaaaaaaaaaaaaaaaaaaaaaaaaaaaaaaaaaaaaaaaaaaaaaaa
>(AGGGGG)n#Simple_repeat
agggggagggggagggggagggggagggggagggggagggggagggggagggggaggggg
agggggagggggagggggagggggagggggagggggagggggagggggagggggaggggg
agggggagggggagggggagggggagggggagggggagggggagggggagggggaggggg
>(CA)n#Simple_repeat
cacacacacacacacacacacacacacacacacacacacacacacacacacacacacaca
cacacacacacacacacacacacacacacacacacacacacacacacacacacacacaca
cacacacacacacacacacacacacacacacacacacacacacacacacacacacacaca
>(CAA)n#Simple_repeat
caacaacaacaacaacaacaacaacaacaacaacaacaacaacaacaacaacaacaacaa
caacaacaacaacaacaacaacaacaacaacaacaacaacaacaacaacaacaacaacaa
caacaacaacaacaacaacaacaacaacaacaacaacaacaacaacaacaacaacaacaa
>(CAAA)n#Simple_repeat
caaacaaacaaacaaacaaacaaacaaacaaacaaacaaacaaacaaacaaacaaacaaa
caaacaaacaaacaaacaaacaaacaaacaaacaaacaaacaaacaaacaaacaaacaaa
caaacaaacaaacaaacaaacaaacaaacaaacaaacaaacaaacaaacaaacaaacaaa
>(CAAAA)n#Simple_repeat
caaaacaaaacaaaacaaaacaaaacaaaacaaaacaaaacaaaacaaaacaaaacaaaa
caaaacaaaacaaaacaaaacaaaacaaaacaaaacaaaacaaaacaaaacaaaacaaaa
caaaacaaaacaaaacaaaacaaaacaaaacaaaacaaaacaaaacaaaacaaaacaaaa
>(CAAAAA)n#Simple_repeat
caaaaacaaaaacaaaaacaaaaacaaaaacaaaaacaaaaacaaaaacaaaaacaaaaa
caaaaacaaaaacaaaaacaaaaacaaaaacaaaaacaaaaacaaaaacaaaaacaaaaa
caaaaacaaaaacaaaaacaaaaacaaaaacaaaaacaaaaacaaaaacaaaaacaaaaa
>(CAAAC)n#Simple_repeat
caaaccaaaccaaaccaaaccaaaccaaaccaaaccaaaccaaaccaaaccaaaccaaac
caaaccaaaccaaaccaaaccaaaccaaaccaaaccaaaccaaaccaaaccaaaccaaac
caaaccaaaccaaaccaaaccaaaccaaaccaaaccaaaccaaaccaaaccaaaccaaac
>(CAAAG)n#Simple_repeat
caaagcaaagcaaagcaaagcaaagcaaagcaaagcaaagcaaagcaaagcaaagcaaag
caaagcaaagcaaagcaaagcaaagcaaagcaaagcaaagcaaagcaaagcaaagcaaag
caaagcaaagcaaagcaaagcaaagcaaagcaaagcaaagcaaagcaaagcaaagcaaag
>(CAAAT)n#Simple_repeat
caaatcaaatcaaatcaaatcaaatcaaatcaaatcaaatcaaatcaaatcaaatcaaat
caaatcaaatcaaatcaaatcaaatcaaatcaaatcaaatcaaatcaaatcaaatcaaat
caaatcaaatcaaatcaaatcaaatcaaatcaaatcaaatcaaatcaaatcaaatcaaat
>(CAACC)n#Simple_repeat
caacccaacccaacccaacccaacccaacccaacccaacccaacccaacccaacccaacc
caacccaacccaacccaacccaacccaacccaacccaacccaacccaacccaacccaacc
caacccaacccaacccaacccaacccaacccaacccaacccaacccaacccaacccaacc
>(CAACG)n#Simple_repeat
caacgcaacgcaacgcaacgcaacgcaacgcaacgcaacgcaacgcaacgcaacgcaacg
caacgcaacgcaacgcaacgcaacgcaacgcaacgcaacgcaacgcaacgcaacgcaacg
caacgcaacgcaacgcaacgcaacgcaacgcaacgcaacgcaacgcaacgcaacgcaacg
>(CAACT)n#Simple_repeat
caactcaactcaactcaactcaactcaactcaactcaactcaactcaactcaactcaact
caactcaactcaactcaactcaactcaactcaactcaactcaactcaactcaactcaact
caactcaactcaactcaactcaactcaactcaactcaactcaactcaactcaactcaact
>(CAAG)n#Simple_repeat
caagcaagcaagcaagcaagcaagcaagcaagcaagcaagcaagcaagcaagcaagcaag
caagcaagcaagcaagcaagcaagcaagcaagcaagcaagcaagcaagcaagcaagcaag
caagcaagcaagcaagcaagcaagcaagcaagcaagcaagcaagcaagcaagcaagcaag
>(CAAGA)n#Simple_repeat
caagacaagacaagacaagacaagacaagacaagacaagacaagacaagacaagacaaga
caagacaagacaagacaagacaagacaagacaagacaagacaagacaagacaagacaaga
caagacaagacaagacaagacaagacaagacaagacaagacaagacaagacaagacaaga
>(CAAGC)n#Simple_repeat
caagccaagccaagccaagccaagccaagccaagccaagccaagccaagccaagccaagc
caagccaagccaagccaagccaagccaagccaagccaagccaagccaagccaagccaagc
caagccaagccaagccaagccaagccaagccaagccaagccaagccaagccaagccaagc
>(CAAGG)n#Simple_repeat
caaggcaaggcaaggcaaggcaaggcaaggcaaggcaaggcaaggcaaggcaaggcaagg
caaggcaaggcaaggcaaggcaaggcaaggcaaggcaaggcaaggcaaggcaaggcaagg
caaggcaaggcaaggcaaggcaaggcaaggcaaggcaaggcaaggcaaggcaaggcaagg
>(CAAGT)n#Simple_repeat
caagtcaagtcaagtcaagtcaagtcaagtcaagtcaagtcaagtcaagtcaagtcaagt
caagtcaagtcaagtcaagtcaagtcaagtcaagtcaagtcaagtcaagtcaagtcaagt
caagtcaagtcaagtcaagtcaagtcaagtcaagtcaagtcaagtcaagtcaagtcaagt
>(CAAT)n#Simple_repeat
caatcaatcaatcaatcaatcaatcaatcaatcaatcaatcaatcaatcaatcaatcaat
caatcaatcaatcaatcaatcaatcaatcaatcaatcaatcaatcaatcaatcaatcaat
caatcaatcaatcaatcaatcaatcaatcaatcaatcaatcaatcaatcaatcaatcaat
>(CAATA)n#Simple_repeat
caatacaatacaatacaatacaatacaatacaatacaatacaatacaatacaatacaata
caatacaatacaatacaatacaatacaatacaatacaatacaatacaatacaatacaata
caatacaatacaatacaatacaatacaatacaatacaatacaatacaatacaatacaata
>(CAATC)n#Simple_repeat
caatccaatccaatccaatccaatccaatccaatccaatccaatccaatccaatccaatc
caatccaatccaatccaatccaatccaatccaatccaatccaatccaatccaatccaatc
caatccaatccaatccaatccaatccaatccaatccaatccaatccaatccaatccaatc
>(CAATG)n#Simple_repeat
caatgcaatgcaatgcaatgcaatgcaatgcaatgcaatgcaatgcaatgcaatgcaatg
caatgcaatgcaatgcaatgcaatgcaatgcaatgcaatgcaatgcaatgcaatgcaatg
caatgcaatgcaatgcaatgcaatgcaatgcaatgcaatgcaatgcaatgcaatgcaatg
>(CAATT)n#Simple_repeat
caattcaattcaattcaattcaattcaattcaattcaattcaattcaattcaattcaatt
caattcaattcaattcaattcaattcaattcaattcaattcaattcaattcaattcaatt
caattcaattcaattcaattcaattcaattcaattcaattcaattcaattcaattcaatt
>(CACAA)n#Simple_repeat
cacaacacaacacaacacaacacaacacaacacaacacaacacaacacaacacaacacaa
cacaacacaacacaacacaacacaacacaacacaacacaacacaacacaacacaacacaa
cacaacacaacacaacacaacacaacacaacacaacacaacacaacacaacacaacacaa
>(CACAC)n#Simple_repeat
cacaccacaccacaccacaccacaccacaccacaccacaccacaccacaccacaccacac
cacaccacaccacaccacaccacaccacaccacaccacaccacaccacaccacaccacac
cacaccacaccacaccacaccacaccacaccacaccacaccacaccacaccacaccacac
>(CACAG)n#Simple_repeat
cacagcacagcacagcacagcacagcacagcacagcacagcacagcacagcacagcacag
cacagcacagcacagcacagcacagcacagcacagcacagcacagcacagcacagcacag
cacagcacagcacagcacagcacagcacagcacagcacagcacagcacagcacagcacag
>(CACAT)n#Simple_repeat
cacatcacatcacatcacatcacatcacatcacatcacatcacatcacatcacatcacat
cacatcacatcacatcacatcacatcacatcacatcacatcacatcacatcacatcacat
cacatcacatcacatcacatcacatcacatcacatcacatcacatcacatcacatcacat
>(CACCAT)n#Simple_repeat
caccatcaccatcaccatcaccatcaccatcaccatcaccatcaccatcaccatcaccat
caccatcaccatcaccatcaccatcaccatcaccatcaccatcaccatcaccatcaccat
caccatcaccatcaccatcaccatcaccatcaccatcaccatcaccatcaccatcaccat
>(CACCC)n#Simple_repeat
caccccaccccaccccaccccaccccaccccaccccaccccaccccaccccaccccaccc
caccccaccccaccccaccccaccccaccccaccccaccccaccccaccccaccccaccc
caccccaccccaccccaccccaccccaccccaccccaccccaccccaccccaccccaccc
>(CACCT)n#Simple_repeat
cacctcacctcacctcacctcacctcacctcacctcacctcacctcacctcacctcacct
cacctcacctcacctcacctcacctcacctcacctcacctcacctcacctcacctcacct
cacctcacctcacctcacctcacctcacctcacctcacctcacctcacctcacctcacct
>(CACG)n#Simple_repeat
cacgcacgcacgcacgcacgcacgcacgcacgcacgcacgcacgcacgcacgcacgcacg
cacgcacgcacgcacgcacgcacgcacgcacgcacgcacgcacgcacgcacgcacgcacg
cacgcacgcacgcacgcacgcacgcacgcacgcacgcacgcacgcacgcacgcacgcacg
>(CACGA)n#Simple_repeat
cacgacacgacacgacacgacacgacacgacacgacacgacacgacacgacacgacacga
cacgacacgacacgacacgacacgacacgacacgacacgacacgacacgacacgacacga
cacgacacgacacgacacgacacgacacgacacgacacgacacgacacgacacgacacga
>(CACGT)n#Simple_repeat
cacgtcacgtcacgtcacgtcacgtcacgtcacgtcacgtcacgtcacgtcacgtcacgt
cacgtcacgtcacgtcacgtcacgtcacgtcacgtcacgtcacgtcacgtcacgtcacgt
cacgtcacgtcacgtcacgtcacgtcacgtcacgtcacgtcacgtcacgtcacgtcacgt
>(CACTA)n#Simple_repeat
cactacactacactacactacactacactacactacactacactacactacactacacta
cactacactacactacactacactacactacactacactacactacactacactacacta
cactacactacactacactacactacactacactacactacactacactacactacacta
>(CACTC)n#Simple_repeat
cactccactccactccactccactccactccactccactccactccactccactccactc
cactccactccactccactccactccactccactccactccactccactccactccactc
cactccactccactccactccactccactccactccactccactccactccactccactc
>(CACTG)n#Simple_repeat
cactgcactgcactgcactgcactgcactgcactgcactgcactgcactgcactgcactg
cactgcactgcactgcactgcactgcactgcactgcactgcactgcactgcactgcactg
cactgcactgcactgcactgcactgcactgcactgcactgcactgcactgcactgcactg
>(CACTT)n#Simple_repeat
cacttcacttcacttcacttcacttcacttcacttcacttcacttcacttcacttcactt
cacttcacttcacttcacttcacttcacttcacttcacttcacttcacttcacttcactt
cacttcacttcacttcacttcacttcacttcacttcacttcacttcacttcacttcactt
>(CAG)n#Simple_repeat
cagcagcagcagcagcagcagcagcagcagcagcagcagcagcagcagcagcagcagcag
cagcagcagcagcagcagcagcagcagcagcagcagcagcagcagcagcagcagcagcag
cagcagcagcagcagcagcagcagcagcagcagcagcagcagcagcagcagcagcagcag
>(CAGA)n#Simple_repeat
cagacagacagacagacagacagacagacagacagacagacagacagacagacagacaga
cagacagacagacagacagacagacagacagacagacagacagacagacagacagacaga
cagacagacagacagacagacagacagacagacagacagacagacagacagacagacaga
>(CAGAA)n#Simple_repeat
cagaacagaacagaacagaacagaacagaacagaacagaacagaacagaacagaacagaa
cagaacagaacagaacagaacagaacagaacagaacagaacagaacagaacagaacagaa
cagaacagaacagaacagaacagaacagaacagaacagaacagaacagaacagaacagaa
>(CAGAC)n#Simple_repeat
cagaccagaccagaccagaccagaccagaccagaccagaccagaccagaccagaccagac
cagaccagaccagaccagaccagaccagaccagaccagaccagaccagaccagaccagac
cagaccagaccagaccagaccagaccagaccagaccagaccagaccagaccagaccagac
>(CAGAG)n#Simple_repeat
cagagcagagcagagcagagcagagcagagcagagcagagcagagcagagcagagcagag
cagagcagagcagagcagagcagagcagagcagagcagagcagagcagagcagagcagag
cagagcagagcagagcagagcagagcagagcagagcagagcagagcagagcagagcagag
>(CAGAGA)n#Simple_repeat
cagagacagagacagagacagagacagagacagagacagagacagagacagagacagaga
cagagacagagacagagacagagacagagacagagacagagacagagacagagacagaga
cagagacagagacagagacagagacagagacagagacagagacagagacagagacagaga
>(CAGAT)n#Simple_repeat
cagatcagatcagatcagatcagatcagatcagatcagatcagatcagatcagatcagat
cagatcagatcagatcagatcagatcagatcagatcagatcagatcagatcagatcagat
cagatcagatcagatcagatcagatcagatcagatcagatcagatcagatcagatcagat
>(CAGC)n#Simple_repeat
cagccagccagccagccagccagccagccagccagccagccagccagccagccagccagc
cagccagccagccagccagccagccagccagccagccagccagccagccagccagccagc
cagccagccagccagccagccagccagccagccagccagccagccagccagccagccagc
>(CAGCC)n#Simple_repeat
cagcccagcccagcccagcccagcccagcccagcccagcccagcccagcccagcccagcc
cagcccagcccagcccagcccagcccagcccagcccagcccagcccagcccagcccagcc
cagcccagcccagcccagcccagcccagcccagcccagcccagcccagcccagcccagcc
>(CAGCG)n#Simple_repeat
cagcgcagcgcagcgcagcgcagcgcagcgcagcgcagcgcagcgcagcgcagcgcagcg
cagcgcagcgcagcgcagcgcagcgcagcgcagcgcagcgcagcgcagcgcagcgcagcg
cagcgcagcgcagcgcagcgcagcgcagcgcagcgcagcgcagcgcagcgcagcgcagcg
>(CAGCT)n#Simple_repeat
cagctcagctcagctcagctcagctcagctcagctcagctcagctcagctcagctcagct
cagctcagctcagctcagctcagctcagctcagctcagctcagctcagctcagctcagct
cagctcagctcagctcagctcagctcagctcagctcagctcagctcagctcagctcagct
>(CAGG)n#Simple_repeat
caggcaggcaggcaggcaggcaggcaggcaggcaggcaggcaggcaggcaggcaggcagg
caggcaggcaggcaggcaggcaggcaggcaggcaggcaggcaggcaggcaggcaggcagg
caggcaggcaggcaggcaggcaggcaggcaggcaggcaggcaggcaggcaggcaggcagg
>(CAGGA)n#Simple_repeat
caggacaggacaggacaggacaggacaggacaggacaggacaggacaggacaggacagga
caggacaggacaggacaggacaggacaggacaggacaggacaggacaggacaggacagga
caggacaggacaggacaggacaggacaggacaggacaggacaggacaggacaggacagga
>(CAGGC)n#Simple_repeat
caggccaggccaggccaggccaggccaggccaggccaggccaggccaggccaggccaggc
caggccaggccaggccaggccaggccaggccaggccaggccaggccaggccaggccaggc
caggccaggccaggccaggccaggccaggccaggccaggccaggccaggccaggccaggc
>(CAGGG)n#Simple_repeat
cagggcagggcagggcagggcagggcagggcagggcagggcagggcagggcagggcaggg
cagggcagggcagggcagggcagggcagggcagggcagggcagggcagggcagggcaggg
cagggcagggcagggcagggcagggcagggcagggcagggcagggcagggcagggcaggg
>(CAGGT)n#Simple_repeat
caggtcaggtcaggtcaggtcaggtcaggtcaggtcaggtcaggtcaggtcaggtcaggt
caggtcaggtcaggtcaggtcaggtcaggtcaggtcaggtcaggtcaggtcaggtcaggt
caggtcaggtcaggtcaggtcaggtcaggtcaggtcaggtcaggtcaggtcaggtcaggt
>(CAGT)n#Simple_repeat
cagtcagtcagtcagtcagtcagtcagtcagtcagtcagtcagtcagtcagtcagtcagt
cagtcagtcagtcagtcagtcagtcagtcagtcagtcagtcagtcagtcagtcagtcagt
cagtcagtcagtcagtcagtcagtcagtcagtcagtcagtcagtcagtcagtcagtcagt
>(CAGTA)n#Simple_repeat
cagtacagtacagtacagtacagtacagtacagtacagtacagtacagtacagtacagta
cagtacagtacagtacagtacagtacagtacagtacagtacagtacagtacagtacagta
cagtacagtacagtacagtacagtacagtacagtacagtacagtacagtacagtacagta
>(CAGTC)n#Simple_repeat
cagtccagtccagtccagtccagtccagtccagtccagtccagtccagtccagtccagtc
cagtccagtccagtccagtccagtccagtccagtccagtccagtccagtccagtccagtc
cagtccagtccagtccagtccagtccagtccagtccagtccagtccagtccagtccagtc
>(CAGTT)n#Simple_repeat
cagttcagttcagttcagttcagttcagttcagttcagttcagttcagttcagttcagtt
cagttcagttcagttcagttcagttcagttcagttcagttcagttcagttcagttcagtt
cagttcagttcagttcagttcagttcagttcagttcagttcagttcagttcagttcagtt
>(CAT)n#Simple_repeat
catcatcatcatcatcatcatcatcatcatcatcatcatcatcatcatcatcatcatcat
catcatcatcatcatcatcatcatcatcatcatcatcatcatcatcatcatcatcatcat
catcatcatcatcatcatcatcatcatcatcatcatcatcatcatcatcatcatcatcat
>(CATA)n#Simple_repeat
catacatacatacatacatacatacatacatacatacatacatacatacatacatacata
catacatacatacatacatacatacatacatacatacatacatacatacatacatacata
catacatacatacatacatacatacatacatacatacatacatacatacatacatacata
>(CATAA)n#Simple_repeat
cataacataacataacataacataacataacataacataacataacataacataacataa
cataacataacataacataacataacataacataacataacataacataacataacataa
cataacataacataacataacataacataacataacataacataacataacataacataa
>(CATAC)n#Simple_repeat
cataccataccataccataccataccataccataccataccataccataccataccatac
cataccataccataccataccataccataccataccataccataccataccataccatac
cataccataccataccataccataccataccataccataccataccataccataccatac
>(CATAG)n#Simple_repeat
catagcatagcatagcatagcatagcatagcatagcatagcatagcatagcatagcatag
catagcatagcatagcatagcatagcatagcatagcatagcatagcatagcatagcatag
catagcatagcatagcatagcatagcatagcatagcatagcatagcatagcatagcatag
>(CATAT)n#Simple_repeat
catatcatatcatatcatatcatatcatatcatatcatatcatatcatatcatatcatat
catatcatatcatatcatatcatatcatatcatatcatatcatatcatatcatatcatat
catatcatatcatatcatatcatatcatatcatatcatatcatatcatatcatatcatat
>(CATATA)n#Simple_repeat
catatacatatacatatacatatacatatacatatacatatacatatacatatacatata
catatacatatacatatacatatacatatacatatacatatacatatacatatacatata
catatacatatacatatacatatacatatacatatacatatacatatacatatacatata
>(CATCC)n#Simple_repeat
catcccatcccatcccatcccatcccatcccatcccatcccatcccatcccatcccatcc
catcccatcccatcccatcccatcccatcccatcccatcccatcccatcccatcccatcc
catcccatcccatcccatcccatcccatcccatcccatcccatcccatcccatcccatcc
>(CATCG)n#Simple_repeat
catcgcatcgcatcgcatcgcatcgcatcgcatcgcatcgcatcgcatcgcatcgcatcg
catcgcatcgcatcgcatcgcatcgcatcgcatcgcatcgcatcgcatcgcatcgcatcg
catcgcatcgcatcgcatcgcatcgcatcgcatcgcatcgcatcgcatcgcatcgcatcg
>(CATCT)n#Simple_repeat
catctcatctcatctcatctcatctcatctcatctcatctcatctcatctcatctcatct
catctcatctcatctcatctcatctcatctcatctcatctcatctcatctcatctcatct
catctcatctcatctcatctcatctcatctcatctcatctcatctcatctcatctcatct
>(CATG)n#Simple_repeat
catgcatgcatgcatgcatgcatgcatgcatgcatgcatgcatgcatgcatgcatgcatg
catgcatgcatgcatgcatgcatgcatgcatgcatgcatgcatgcatgcatgcatgcatg
catgcatgcatgcatgcatgcatgcatgcatgcatgcatgcatgcatgcatgcatgcatg
>(CATGT)n#Simple_repeat
catgtcatgtcatgtcatgtcatgtcatgtcatgtcatgtcatgtcatgtcatgtcatgt
catgtcatgtcatgtcatgtcatgtcatgtcatgtcatgtcatgtcatgtcatgtcatgt
catgtcatgtcatgtcatgtcatgtcatgtcatgtcatgtcatgtcatgtcatgtcatgt
>(CATTA)n#Simple_repeat
cattacattacattacattacattacattacattacattacattacattacattacatta
cattacattacattacattacattacattacattacattacattacattacattacatta
cattacattacattacattacattacattacattacattacattacattacattacatta
>(CATTC)n#Simple_repeat
cattccattccattccattccattccattccattccattccattccattccattccattc
cattccattccattccattccattccattccattccattccattccattccattccattc
cattccattccattccattccattccattccattccattccattccattccattccattc
>(CATTT)n#Simple_repeat
catttcatttcatttcatttcatttcatttcatttcatttcatttcatttcatttcattt
catttcatttcatttcatttcatttcatttcatttcatttcatttcatttcatttcattt
catttcatttcatttcatttcatttcatttcatttcatttcatttcatttcatttcattt
>(CCAA)n#Simple_repeat
caaccaaccaaccaaccaaccaaccaaccaaccaaccaaccaaccaaccaaccaaccaac
caaccaaccaaccaaccaaccaaccaaccaaccaaccaaccaaccaaccaaccaaccaac
caaccaaccaaccaaccaaccaaccaaccaaccaaccaaccaaccaaccaaccaaccaac
>(CCCA)n#Simple_repeat
cccacccacccacccacccacccacccacccacccacccacccacccacccacccaccca
cccacccacccacccacccacccacccacccacccacccacccacccacccacccaccca
cccacccacccacccacccacccacccacccacccacccacccacccacccacccaccca
>(CCCCAA)n#Simple_repeat
ccccaaccccaaccccaaccccaaccccaaccccaaccccaaccccaaccccaaccccaa
ccccaaccccaaccccaaccccaaccccaaccccaaccccaaccccaaccccaaccccaa
ccccaaccccaaccccaaccccaaccccaaccccaaccccaaccccaaccccaaccccaa
>(CCCCAG)n#Simple_repeat
ccccagccccagccccagccccagccccagccccagccccagccccagccccagccccag
ccccagccccagccccagccccagccccagccccagccccagccccagccccagccccag
ccccagccccagccccagccccagccccagccccagccccagccccagccccagccccag
>(CCCCG)n#Simple_repeat
ccccgccccgccccgccccgccccgccccgccccgccccgccccgccccgccccgccccg
ccccgccccgccccgccccgccccgccccgccccgccccgccccgccccgccccgccccg
ccccgccccgccccgccccgccccgccccgccccgccccgccccgccccgccccgccccg
>(CCCGAA)n#Simple_repeat
cccgaacccgaacccgaacccgaacccgaacccgaacccgaacccgaacccgaacccgaa
cccgaacccgaacccgaacccgaacccgaacccgaacccgaacccgaacccgaacccgaa
cccgaacccgaacccgaacccgaacccgaacccgaacccgaacccgaacccgaacccgaa
>(CCCTAA)n#Simple_repeat
ccctaaccctaaccctaaccctaaccctaaccctaaccctaaccctaaccctaaccctaa
ccctaaccctaaccctaaccctaaccctaaccctaaccctaaccctaaccctaaccctaa
ccctaaccctaaccctaaccctaaccctaaccctaaccctaaccctaaccctaaccctaa
>(CCCTAG)n#Simple_repeat
ccctagccctagccctagccctagccctagccctagccctagccctagccctagccctag
ccctagccctagccctagccctagccctagccctagccctagccctagccctagccctag
ccctagccctagccctagccctagccctagccctagccctagccctagccctagccctag
>(CCGAA)n#Simple_repeat
ccgaaccgaaccgaaccgaaccgaaccgaaccgaaccgaaccgaaccgaaccgaaccgaa
ccgaaccgaaccgaaccgaaccgaaccgaaccgaaccgaaccgaaccgaaccgaaccgaa
ccgaaccgaaccgaaccgaaccgaaccgaaccgaaccgaaccgaaccgaaccgaaccgaa
>(CCGAG)n#Simple_repeat
ccgagccgagccgagccgagccgagccgagccgagccgagccgagccgagccgagccgag
ccgagccgagccgagccgagccgagccgagccgagccgagccgagccgagccgagccgag
ccgagccgagccgagccgagccgagccgagccgagccgagccgagccgagccgagccgag
>(CCGCG)n#Simple_repeat
ccgcgccgcgccgcgccgcgccgcgccgcgccgcgccgcgccgcgccgcgccgcgccgcg
ccgcgccgcgccgcgccgcgccgcgccgcgccgcgccgcgccgcgccgcgccgcgccgcg
ccgcgccgcgccgcgccgcgccgcgccgcgccgcgccgcgccgcgccgcgccgcgccgcg
>(CCGG)n#Simple_repeat
cggccggccggccggccggccggccggccggccggccggccggccggccggccggccggc
cggccggccggccggccggccggccggccggccggccggccggccggccggccggccggc
cggccggccggccggccggccggccggccggccggccggccggccggccggccggccggc
>(CCGGA)n#Simple_repeat
ccggaccggaccggaccggaccggaccggaccggaccggaccggaccggaccggaccgga
ccggaccggaccggaccggaccggaccggaccggaccggaccggaccggaccggaccgga
ccggaccggaccggaccggaccggaccggaccggaccggaccggaccggaccggaccgga
>(CCGTA)n#Simple_repeat
ccgtaccgtaccgtaccgtaccgtaccgtaccgtaccgtaccgtaccgtaccgtaccgta
ccgtaccgtaccgtaccgtaccgtaccgtaccgtaccgtaccgtaccgtaccgtaccgta
ccgtaccgtaccgtaccgtaccgtaccgtaccgtaccgtaccgtaccgtaccgtaccgta
>(CCTAA)n#Simple_repeat
cctaacctaacctaacctaacctaacctaacctaacctaacctaacctaacctaacctaa
cctaacctaacctaacctaacctaacctaacctaacctaacctaacctaacctaacctaa
cctaacctaacctaacctaacctaacctaacctaacctaacctaacctaacctaacctaa
>(CCTAT)n#Simple_repeat
cctatcctatcctatcctatcctatcctatcctatcctatcctatcctatcctatcctat
cctatcctatcctatcctatcctatcctatcctatcctatcctatcctatcctatcctat
cctatcctatcctatcctatcctatcctatcctatcctatcctatcctatcctatcctat
>(CG)n#Simple_repeat
cgcgcgcgcgcgcgcgcgcgcgcgcgcgcgcgcgcgcgcgcgcgcgcgcgcgcgcgcgcg
cgcgcgcgcgcgcgcgcgcgcgcgcgcgcgcgcgcgcgcgcgcgcgcgcgcgcgcgcgcg
cgcgcgcgcgcgcgcgcgcgcgcgcgcgcgcgcgcgcgcgcgcgcgcgcgcgcgcgcgcg
>(CGA)n#Simple_repeat
cgacgacgacgacgacgacgacgacgacgacgacgacgacgacgacgacgacgacgacga
cgacgacgacgacgacgacgacgacgacgacgacgacgacgacgacgacgacgacgacga
cgacgacgacgacgacgacgacgacgacgacgacgacgacgacgacgacgacgacgacga
>(CGAA)n#Simple_repeat
cgaacgaacgaacgaacgaacgaacgaacgaacgaacgaacgaacgaacgaacgaacgaa
cgaacgaacgaacgaacgaacgaacgaacgaacgaacgaacgaacgaacgaacgaacgaa
cgaacgaacgaacgaacgaacgaacgaacgaacgaacgaacgaacgaacgaacgaacgaa
>(CGAAA)n#Simple_repeat
cgaaacgaaacgaaacgaaacgaaacgaaacgaaacgaaacgaaacgaaacgaaacgaaa
cgaaacgaaacgaaacgaaacgaaacgaaacgaaacgaaacgaaacgaaacgaaacgaaa
cgaaacgaaacgaaacgaaacgaaacgaaacgaaacgaaacgaaacgaaacgaaacgaaa
>(CGAAG)n#Simple_repeat
cgaagcgaagcgaagcgaagcgaagcgaagcgaagcgaagcgaagcgaagcgaagcgaag
cgaagcgaagcgaagcgaagcgaagcgaagcgaagcgaagcgaagcgaagcgaagcgaag
cgaagcgaagcgaagcgaagcgaagcgaagcgaagcgaagcgaagcgaagcgaagcgaag
>(CGAAT)n#Simple_repeat
cgaatcgaatcgaatcgaatcgaatcgaatcgaatcgaatcgaatcgaatcgaatcgaat
cgaatcgaatcgaatcgaatcgaatcgaatcgaatcgaatcgaatcgaatcgaatcgaat
cgaatcgaatcgaatcgaatcgaatcgaatcgaatcgaatcgaatcgaatcgaatcgaat
>(CGACG)n#Simple_repeat
cgacgcgacgcgacgcgacgcgacgcgacgcgacgcgacgcgacgcgacgcgacgcgacg
cgacgcgacgcgacgcgacgcgacgcgacgcgacgcgacgcgacgcgacgcgacgcgacg
cgacgcgacgcgacgcgacgcgacgcgacgcgacgcgacgcgacgcgacgcgacgcgacg
>(CGAG)n#Simple_repeat
cgagcgagcgagcgagcgagcgagcgagcgagcgagcgagcgagcgagcgagcgagcgag
cgagcgagcgagcgagcgagcgagcgagcgagcgagcgagcgagcgagcgagcgagcgag
cgagcgagcgagcgagcgagcgagcgagcgagcgagcgagcgagcgagcgagcgagcgag
>(CGAGA)n#Simple_repeat
cgagacgagacgagacgagacgagacgagacgagacgagacgagacgagacgagacgaga
cgagacgagacgagacgagacgagacgagacgagacgagacgagacgagacgagacgaga
cgagacgagacgagacgagacgagacgagacgagacgagacgagacgagacgagacgaga
>(CGAGG)n#Simple_repeat
cgaggcgaggcgaggcgaggcgaggcgaggcgaggcgaggcgaggcgaggcgaggcgagg
cgaggcgaggcgaggcgaggcgaggcgaggcgaggcgaggcgaggcgaggcgaggcgagg
cgaggcgaggcgaggcgaggcgaggcgaggcgaggcgaggcgaggcgaggcgaggcgagg
>(CGAGT)n#Simple_repeat
cgagtcgagtcgagtcgagtcgagtcgagtcgagtcgagtcgagtcgagtcgagtcgagt
cgagtcgagtcgagtcgagtcgagtcgagtcgagtcgagtcgagtcgagtcgagtcgagt
cgagtcgagtcgagtcgagtcgagtcgagtcgagtcgagtcgagtcgagtcgagtcgagt
>(CGAT)n#Simple_repeat
cgatcgatcgatcgatcgatcgatcgatcgatcgatcgatcgatcgatcgatcgatcgat
cgatcgatcgatcgatcgatcgatcgatcgatcgatcgatcgatcgatcgatcgatcgat
cgatcgatcgatcgatcgatcgatcgatcgatcgatcgatcgatcgatcgatcgatcgat
>(CGATA)n#Simple_repeat
cgatacgatacgatacgatacgatacgatacgatacgatacgatacgatacgatacgata
cgatacgatacgatacgatacgatacgatacgatacgatacgatacgatacgatacgata
cgatacgatacgatacgatacgatacgatacgatacgatacgatacgatacgatacgata
>(CGG)n#Simple_repeat
cggcggcggcggcggcggcggcggcggcggcggcggcggcggcggcggcggcggcggcgg
cggcggcggcggcggcggcggcggcggcggcggcggcggcggcggcggcggcggcggcgg
cggcggcggcggcggcggcggcggcggcggcggcggcggcggcggcggcggcggcggcgg
>(CGGA)n#Simple_repeat
cggacggacggacggacggacggacggacggacggacggacggacggacggacggacgga
cggacggacggacggacggacggacggacggacggacggacggacggacggacggacgga
cggacggacggacggacggacggacggacggacggacggacggacggacggacggacgga
>(CGGAA)n#Simple_repeat
cggaacggaacggaacggaacggaacggaacggaacggaacggaacggaacggaacggaa
cggaacggaacggaacggaacggaacggaacggaacggaacggaacggaacggaacggaa
cggaacggaacggaacggaacggaacggaacggaacggaacggaacggaacggaacggaa
>(CGGAG)n#Simple_repeat
cggagcggagcggagcggagcggagcggagcggagcggagcggagcggagcggagcggag
cggagcggagcggagcggagcggagcggagcggagcggagcggagcggagcggagcggag
cggagcggagcggagcggagcggagcggagcggagcggagcggagcggagcggagcggag
>(CGGG)n#Simple_repeat
cgggcgggcgggcgggcgggcgggcgggcgggcgggcgggcgggcgggcgggcgggcggg
cgggcgggcgggcgggcgggcgggcgggcgggcgggcgggcgggcgggcgggcgggcggg
cgggcgggcgggcgggcgggcgggcgggcgggcgggcgggcgggcgggcgggcgggcggg
>(CGGGA)n#Simple_repeat
cgggacgggacgggacgggacgggacgggacgggacgggacgggacgggacgggacggga
cgggacgggacgggacgggacgggacgggacgggacgggacgggacgggacgggacggga
cgggacgggacgggacgggacgggacgggacgggacgggacgggacgggacgggacggga
>(CGGT)n#Simple_repeat
cggtcggtcggtcggtcggtcggtcggtcggtcggtcggtcggtcggtcggtcggtcggt
cggtcggtcggtcggtcggtcggtcggtcggtcggtcggtcggtcggtcggtcggtcggt
cggtcggtcggtcggtcggtcggtcggtcggtcggtcggtcggtcggtcggtcggtcggt
>(CGTAA)n#Simple_repeat
cgtaacgtaacgtaacgtaacgtaacgtaacgtaacgtaacgtaacgtaacgtaacgtaa
cgtaacgtaacgtaacgtaacgtaacgtaacgtaacgtaacgtaacgtaacgtaacgtaa
cgtaacgtaacgtaacgtaacgtaacgtaacgtaacgtaacgtaacgtaacgtaacgtaa
>(CGTAG)n#Simple_repeat
cgtagcgtagcgtagcgtagcgtagcgtagcgtagcgtagcgtagcgtagcgtagcgtag
cgtagcgtagcgtagcgtagcgtagcgtagcgtagcgtagcgtagcgtagcgtagcgtag
cgtagcgtagcgtagcgtagcgtagcgtagcgtagcgtagcgtagcgtagcgtagcgtag
>(CTAA)n#Simple_repeat
ctaactaactaactaactaactaactaactaactaactaactaactaactaactaactaa
ctaactaactaactaactaactaactaactaactaactaactaactaactaactaactaa
ctaactaactaactaactaactaactaactaactaactaactaactaactaactaactaa
>(CTAAA)n#Simple_repeat
ctaaactaaactaaactaaactaaactaaactaaactaaactaaactaaactaaactaaa
ctaaactaaactaaactaaactaaactaaactaaactaaactaaactaaactaaactaaa
ctaaactaaactaaactaaactaaactaaactaaactaaactaaactaaactaaactaaa
>(CTAAG)n#Simple_repeat
ctaagctaagctaagctaagctaagctaagctaagctaagctaagctaagctaagctaag
ctaagctaagctaagctaagctaagctaagctaagctaagctaagctaagctaagctaag
ctaagctaagctaagctaagctaagctaagctaagctaagctaagctaagctaagctaag
>(CTAAT)n#Simple_repeat
ctaatctaatctaatctaatctaatctaatctaatctaatctaatctaatctaatctaat
ctaatctaatctaatctaatctaatctaatctaatctaatctaatctaatctaatctaat
ctaatctaatctaatctaatctaatctaatctaatctaatctaatctaatctaatctaat
>(CTACT)n#Simple_repeat
ctactctactctactctactctactctactctactctactctactctactctactctact
ctactctactctactctactctactctactctactctactctactctactctactctact
ctactctactctactctactctactctactctactctactctactctactctactctact
>(CTAG)n#Simple_repeat
ctagctagctagctagctagctagctagctagctagctagctagctagctagctagctag
ctagctagctagctagctagctagctagctagctagctagctagctagctagctagctag
ctagctagctagctagctagctagctagctagctagctagctagctagctagctagctag
>(CTAGG)n#Simple_repeat
ctaggctaggctaggctaggctaggctaggctaggctaggctaggctaggctaggctagg
ctaggctaggctaggctaggctaggctaggctaggctaggctaggctaggctaggctagg
ctaggctaggctaggctaggctaggctaggctaggctaggctaggctaggctaggctagg
>(CTAGT)n#Simple_repeat
ctagtctagtctagtctagtctagtctagtctagtctagtctagtctagtctagtctagt
ctagtctagtctagtctagtctagtctagtctagtctagtctagtctagtctagtctagt
ctagtctagtctagtctagtctagtctagtctagtctagtctagtctagtctagtctagt
>(CTATA)n#Simple_repeat
ctatactatactatactatactatactatactatactatactatactatactatactata
ctatactatactatactatactatactatactatactatactatactatactatactata
ctatactatactatactatactatactatactatactatactatactatactatactata
>(CTATT)n#Simple_repeat
ctattctattctattctattctattctattctattctattctattctattctattctatt
ctattctattctattctattctattctattctattctattctattctattctattctatt
ctattctattctattctattctattctattctattctattctattctattctattctatt
>(CTTAT)n#Simple_repeat
cttatcttatcttatcttatcttatcttatcttatcttatcttatcttatcttatcttat
cttatcttatcttatcttatcttatcttatcttatcttatcttatcttatcttatcttat
cttatcttatcttatcttatcttatcttatcttatcttatcttatcttatcttatcttat
>(CTTTA)n#Simple_repeat
ctttactttactttactttactttactttactttactttactttactttactttacttta
ctttactttactttactttactttactttactttactttactttactttactttacttta
ctttactttactttactttactttactttactttactttactttactttactttacttta
>(G)n#Simple_repeat
gggggggggggggggggggggggggggggggggggggggggggggggggggggggggggg
gggggggggggggggggggggggggggggggggggggggggggggggggggggggggggg
gggggggggggggggggggggggggggggggggggggggggggggggggggggggggggg
>(GA)n#Simple_repeat
gagagagagagagagagagagagagagagagagagagagagagagagagagagagagaga
gagagagagagagagagagagagagagagagagagagagagagagagagagagagagaga
gagagagagagagagagagagagagagagagagagagagagagagagagagagagagaga
>(GAA)n#Simple_repeat
gaagaagaagaagaagaagaagaagaagaagaagaagaagaagaagaagaagaagaagaa
gaagaagaagaagaagaagaagaagaagaagaagaagaagaagaagaagaagaagaagaa
gaagaagaagaagaagaagaagaagaagaagaagaagaagaagaagaagaagaagaagaa
>(GAAA)n#Simple_repeat
gaaagaaagaaagaaagaaagaaagaaagaaagaaagaaagaaagaaagaaagaaagaaa
gaaagaaagaaagaaagaaagaaagaaagaaagaaagaaagaaagaaagaaagaaagaaa
gaaagaaagaaagaaagaaagaaagaaagaaagaaagaaagaaagaaagaaagaaagaaa
>(GAAAA)n#Simple_repeat
gaaaagaaaagaaaagaaaagaaaagaaaagaaaagaaaagaaaagaaaagaaaagaaaa
gaaaagaaaagaaaagaaaagaaaagaaaagaaaagaaaagaaaagaaaagaaaagaaaa
gaaaagaaaagaaaagaaaagaaaagaaaagaaaagaaaagaaaagaaaagaaaagaaaa
>(GAGAA)n#Simple_repeat
gagaagagaagagaagagaagagaagagaagagaagagaagagaagagaagagaagagaa
gagaagagaagagaagagaagagaagagaagagaagagaagagaagagaagagaagagaa
gagaagagaagagaagagaagagaagagaagagaagagaagagaagagaagagaagagaa
>(GGAA)n#Simple_repeat
ggaaggaaggaaggaaggaaggaaggaaggaaggaaggaaggaaggaaggaaggaaggaa
ggaaggaaggaaggaaggaaggaaggaaggaaggaaggaaggaaggaaggaaggaaggaa
ggaaggaaggaaggaaggaaggaaggaaggaaggaaggaaggaaggaaggaaggaaggaa
>(GGAAA)n#Simple_repeat
ggaaaggaaaggaaaggaaaggaaaggaaaggaaaggaaaggaaaggaaaggaaaggaaa
ggaaaggaaaggaaaggaaaggaaaggaaaggaaaggaaaggaaaggaaaggaaaggaaa
ggaaaggaaaggaaaggaaaggaaaggaaaggaaaggaaaggaaaggaaaggaaaggaaa
>(GGAGA)n#Simple_repeat
ggagaggagaggagaggagaggagaggagaggagaggagaggagaggagaggagaggaga
ggagaggagaggagaggagaggagaggagaggagaggagaggagaggagaggagaggaga
ggagaggagaggagaggagaggagaggagaggagaggagaggagaggagaggagaggaga
>(GGAGAA)n#Simple_repeat
ggagaaggagaaggagaaggagaaggagaaggagaaggagaaggagaaggagaaggagaa
ggagaaggagaaggagaaggagaaggagaaggagaaggagaaggagaaggagaaggagaa
ggagaaggagaaggagaaggagaaggagaaggagaaggagaaggagaaggagaaggagaa
>(GGGA)n#Simple_repeat
gggagggagggagggagggagggagggagggagggagggagggagggagggagggaggga
gggagggagggagggagggagggagggagggagggagggagggagggagggagggaggga
gggagggagggagggagggagggagggagggagggagggagggagggagggagggaggga
>(GGGAA)n#Simple_repeat
gggaagggaagggaagggaagggaagggaagggaagggaagggaagggaagggaagggaa
gggaagggaagggaagggaagggaagggaagggaagggaagggaagggaagggaagggaa
gggaagggaagggaagggaagggaagggaagggaagggaagggaagggaagggaagggaa
>(GGGAGA)n#Simple_repeat
gggagagggagagggagagggagagggagagggagagggagagggagagggagagggaga
gggagagggagagggagagggagagggagagggagagggagagggagagggagagggaga
gggagagggagagggagagggagagggagagggagagggagagggagagggagagggaga
>(GGGGA)n#Simple_repeat
ggggaggggaggggaggggaggggaggggaggggaggggaggggaggggaggggagggga
ggggaggggaggggaggggaggggaggggaggggaggggaggggaggggaggggagggga
ggggaggggaggggaggggaggggaggggaggggaggggaggggaggggaggggagggga
>(TA)n#Simple_repeat
tatatatatatatatatatatatatatatatatatatatatatatatatatatatatata
tatatatatatatatatatatatatatatatatatatatatatatatatatatatatata
tatatatatatatatatatatatatatatatatatatatatatatatatatatatatata
>(TAA)n#Simple_repeat
taataataataataataataataataataataataataataataataataataataataa
taataataataataataataataataataataataataataataataataataataataa
taataataataataataataataataataataataataataataataataataataataa
>(TAAA)n#Simple_repeat
taaataaataaataaataaataaataaataaataaataaataaataaataaataaataaa
taaataaataaataaataaataaataaataaataaataaataaataaataaataaataaa
taaataaataaataaataaataaataaataaataaataaataaataaataaataaataaa
>(TAAAA)n#Simple_repeat
taaaataaaataaaataaaataaaataaaataaaataaaataaaataaaataaaataaaa
taaaataaaataaaataaaataaaataaaataaaataaaataaaataaaataaaataaaa
taaaataaaataaaataaaataaaataaaataaaataaaataaaataaaataaaataaaa
>(TAAAAA)n#Simple_repeat
taaaaataaaaataaaaataaaaataaaaataaaaataaaaataaaaataaaaataaaaa
taaaaataaaaataaaaataaaaataaaaataaaaataaaaataaaaataaaaataaaaa
taaaaataaaaataaaaataaaaataaaaataaaaataaaaataaaaataaaaataaaaa
>(TAAG)n#Simple_repeat
taagtaagtaagtaagtaagtaagtaagtaagtaagtaagtaagtaagtaagtaagtaag
taagtaagtaagtaagtaagtaagtaagtaagtaagtaagtaagtaagtaagtaagtaag
taagtaagtaagtaagtaagtaagtaagtaagtaagtaagtaagtaagtaagtaagtaag
>(TAG)n#Simple_repeat
tagtagtagtagtagtagtagtagtagtagtagtagtagtagtagtagtagtagtagtag
tagtagtagtagtagtagtagtagtagtagtagtagtagtagtagtagtagtagtagtag
tagtagtagtagtagtagtagtagtagtagtagtagtagtagtagtagtagtagtagtag
>(TAGA)n#Simple_repeat
tagatagatagatagatagatagatagatagatagatagatagatagatagatagataga
tagatagatagatagatagatagatagatagatagatagatagatagatagatagataga
tagatagatagatagatagatagatagatagatagatagatagatagatagatagataga
>(TAGG)n#Simple_repeat
taggtaggtaggtaggtaggtaggtaggtaggtaggtaggtaggtaggtaggtaggtagg
taggtaggtaggtaggtaggtaggtaggtaggtaggtaggtaggtaggtaggtaggtagg
taggtaggtaggtaggtaggtaggtaggtaggtaggtaggtaggtaggtaggtaggtagg
>(TAGGG)n#Simple_repeat
tagggtagggtagggtagggtagggtagggtagggtagggtagggtagggtagggtaggg
tagggtagggtagggtagggtagggtagggtagggtagggtagggtagggtagggtaggg
tagggtagggtagggtagggtagggtagggtagggtagggtagggtagggtagggtaggg
>(TATAA)n#Simple_repeat
tataatataatataatataatataatataatataatataatataatataatataatataa
tataatataatataatataatataatataatataatataatataatataatataatataa
tataatataatataatataatataatataatataatataatataatataatataatataa
>(TGAA)n#Simple_repeat
tgaatgaatgaatgaatgaatgaatgaatgaatgaatgaatgaatgaatgaatgaatgaa
tgaatgaatgaatgaatgaatgaatgaatgaatgaatgaatgaatgaatgaatgaatgaa
tgaatgaatgaatgaatgaatgaatgaatgaatgaatgaatgaatgaatgaatgaatgaa
>(TGAG)n#Simple_repeat
tgagtgagtgagtgagtgagtgagtgagtgagtgagtgagtgagtgagtgagtgagtgag
tgagtgagtgagtgagtgagtgagtgagtgagtgagtgagtgagtgagtgagtgagtgag
tgagtgagtgagtgagtgagtgagtgagtgagtgagtgagtgagtgagtgagtgagtgag
>(TGG)n#Simple_repeat
tggtggtggtggtggtggtggtggtggtggtggtggtggtggtggtggtggtggtggtgg
tggtggtggtggtggtggtggtggtggtggtggtggtggtggtggtggtggtggtggtgg
tggtggtggtggtggtggtggtggtggtggtggtggtggtggtggtggtggtggtggtgg
>(TGGA)n#Simple_repeat
tggatggatggatggatggatggatggatggatggatggatggatggatggatggatgga
tggatggatggatggatggatggatggatggatggatggatggatggatggatggatgga
tggatggatggatggatggatggatggatggatggatggatggatggatggatggatgga
>(TTAA)n#Simple_repeat
ttaattaattaattaattaattaattaattaattaattaattaattaattaattaattaa
ttaattaattaattaattaattaattaattaattaattaattaattaattaattaattaa
ttaattaattaattaattaattaattaattaattaattaattaattaattaattaattaa
>(TTAAA)n#Simple_repeat
ttaaattaaattaaattaaattaaattaaattaaattaaattaaattaaattaaattaaa
ttaaattaaattaaattaaattaaattaaattaaattaaattaaattaaattaaattaaa
ttaaattaaattaaattaaattaaattaaattaaattaaattaaattaaattaaattaaa
>(TTAAG)n#Simple_repeat
ttaagttaagttaagttaagttaagttaagttaagttaagttaagttaagttaagttaag
ttaagttaagttaagttaagttaagttaagttaagttaagttaagttaagttaagttaag
ttaagttaagttaagttaagttaagttaagttaagttaagttaagttaagttaagttaag
>(TTAGGC)n#Simple_repeat
ttaggcttaggcttaggcttaggcttaggcttaggcttaggcttaggcttaggcttaggc
ttaggcttaggcttaggcttaggcttaggcttaggcttaggcttaggcttaggcttaggc
ttaggcttaggcttaggcttaggcttaggcttaggcttaggcttaggcttaggcttaggc
>DNA-1-7_CR#DNA
caggggggggggtaggaaacaaagtgccagaccccatgccccgaaatcccccgggacccc
ccttgaggggacgaccgaccccccgacggacaaaaccttgttgttcaggggttaaaaccc
ctccatttaataccaaagtggtgtcaatcgactcctcttgacgagcactatcactccgtg
tcatcagcggtcctgttctgagacttcggtcaccggcgggatcctatccatggaaatccc
ctcgacccagaccaccccgcgctcaactctctgccgcgtgacgaatggacaatgtgcatc
ggcagccttgttagacgtgaactcgtgcgcaccagcgcttcagagcccagctgtgtcagt
gcgcatgtgttgaatgtggagacatgtcccgacatgtccacgcccggacgcgcaacttag
ccctcccacgctttgtttgtgcttattacgtcataacgtgcacatatgagcctcgtactg
ctgcgtttggcccctagttctgcttgtggggcgcttcccgaaatccgccaggatgggctc
ccgaaacccgacggacccccagggacgaggaccgaccccccaactttggcggcccagaac
ttcctcaccagacacccccttaaaaaactaaaagtacgtgcataatgctctcctaaagct
ctgtaattttgagcatggggtaagaatctgagctttctaccccccccctg
>DNA-1-9_CR#DNA
cacacgggtatgacgccggtctgaagaggggcaaaaacgtgtccacacgtgtttctccac
gctcgcgtagacttagcctccctctttcaggaattaacttatatgacatataaggatgca
aaagtttgactcccgtcgcattctgcgagggtggctgtcaccacatttcgcgaggcatgc
tttcgccagggtcgcactcttaagcccgggagcatgtttctagtctccttgcatgtatgt
ttgatgacggcaacaataattggcatcaaagcgcggtaattgcgcagacttgagaagcct
gttcaccgcgacgtcaccgaataggccgcaaacaaaatatttgaggtctctatagtatca
aggtgatacttgtagaacgctggtagctgattcggaggtcggcctgacgaccgtcgccga
ccgtgccaagctgggcggaacgcatcccccggacgccacgcgagctagaccagtctaggc
cgtgtcgtccgcccgggaccacgttcgccgtgccttaaatgggtagtgcccgacctatag
ccggagtttggggaccggacgacaaggccaaggcaggtaaccaggctgtgccgtttgacc
cctctcccagaccggcgtcatacccgtgtg
>DNA-3-7_CR#DNA
cagggggggggtacgaactaaacctccagaccccatgtcccaaaacctcccgaccccccc
tccggaccgaccgaccgacccccaccaccgtgcaacccctcaaaaccccctcaaaaccct
ttggtttttagccaggtcggtgtcaatcgactgctctcggcgagctctacaattgtatac
ctccggttcagctggaggcacaacttgactggcagccatgccacacatgtccatgtgtcc
atggccgaccaccgacccttctgtcagactaccggggcgtgcgcttaagcttacaattgc
gctgtacatatgatgtttgggattgtgtgccggaagagattggtcgactttctcccggga
tcatgtgaagaatcccgggattcatgtcacgctcgatggccggcggcagccttgtcgcca
tgacccacacgaagccttggccgttacacgttagcatcagatcgcatagtctccatgaca
ccagtgagagacgctcgagtggggctctacgctactacgatgccgatgtggacggacatg
cggccgctttccagaggccaaacgttctgcaaatgctttagtatgtgcatgctaatgtgt
gctagtacttgtgctaatgggcggagcgtttagaggggcgtttagggcgcagagacgaaa
tctggcagtcccacccacatccgcgtgacgaaaccttggggacccccaaccccgacgacc
gaccctgaactttgagggcccataactttgcaattactaccctgattgaaactctgaaag
tggatttggagtcctctcgtcaagctctttcgttttagaacatggggcctttcccagtcg
aaactaccccccccctg
>DNA-4-7_CR#DNA
cagggggggggtacgaacaatagttccagaccccaccccgcaaaacctcccgaccccccc
tgaccgacgaccgaccgtgccgtaccgtgccgtacaccccctaaaycccctctgttttct
tccaggatggtgycaaacgactgctttcagcgagctctattagcatgtaaacacggaaag
ttcgtcgggcgcgtcttgaccacagccatgttgtcgacatgttgtgaacatcttgcggcc
gttcagttgcacccgtgtaaagcacgcttacgagacttacctacgcatgggacatacaca
tgcgttttcctccggcgcgcaagcaccggtccgcgacttgtggcacgttctggtcaggcg
agacatgtcgcaccccaacatcccaacccaacatgtgttgacgggcggtagcccttcgtc
ttctggtaggctcctgacgtttcccagccgttaaaagcatccattacatgctttgggcaa
cggtctgggcttgcccggctgtcttatgaggcccagacgaaagtttccggcacaccgtga
cgaaaccttggggaccccggggaccgacgaccgaccctgaactttgggggcccatatctc
cgcaattactaccctgatcaaaattctgaaagcggattctgaacgctctcgtcaagctct
ttcaatttgaagggtggggtatgtctgcggcattcttaccccccccctg
>JORDAN#DNA
ccctatggcataaacatgccggttaccgaccgtttggggcccattaacccaaccggccgg
ttgaatggcgttaacggcccggttgggttaacggtcggttgggttaacggccagttgggt
taacgatcagttgggttaacggtcggttgggttaatgagccccaaacggtcggtaaccgg
catgtttatgccatagggagtatcccggtagcgcgggaagcatcgtccgccaatattaat
taaaggcctctaacgctgcaggaaaattttagtagaagatttagaactatgtatttattt
agttttagcgtttgttcccgctttgagggcgtgaaatgccgtgtcattgtccctaataag
tcattgtcccggcatttcaattgtcgcccataagcatgaaccaggccaccaactcacaag
cttacatgcaacaactaaaaccaggcaatactagctacgcaagctatgctaggacaaact
tttgagacaaggcatcctccaattggcacgcggtaaattgacttagattgtttgccctgg
caaacttatgtactccaaactcatccactggacgatgctggctgtatttcttgcgtgggc
gatcttgtcgccgacgggcgatgttgtccagggcgttccggtcaaactcgtaggcgccga
cctcattaccgttgtccatggacattgtgttggaaggatacgttaaggttcagataaaat
gaagaaatgaagaagcgctccttcatagtatggagatggtagaatcttcaagcaactttt
gaacgaccagggagagttgctgataggcgaatttgtatgaagctataaaattcctttatt
ccttcaaggtaagtgaatgcttatgtattcgtctgttagtagcgtgaagctttgaacact
ctttgtacggcagattcggcacaatgttttgcctcattgcgatgttgcctgaaaattttg
aacagaagggatcactgctcatgctggtgcagcaagacatgtaaggagatggcctggtca
caatccagcagtcatatatcgacaatctcaagctatgacaacttgttacatgtgtctgta
ataaaaaagggactttgcgatggtgtggggagctctttgagtagtgggactgtggaaatc
cagtttgtttcgcccgtaacaagtttgttatgggcgaaacaacgtccctctgaaacgttt
ggatatgcctatgcaacacatttcctcaatttcatgaactgcaagtattctaatccaaca
tcaccccaatctcagtgtaaactagtctccaaatgtgcctgcacaagactgtcacccctg
tcacccggcattcacattgccttaacctcctcaagcttgtcgggttgtgacacgtgggca
tgaaccttgtgacaatgggcattgtcacaaagaaactggttgcaatcagaaatgcatttt
tgctcatgccaggttaccgacatcggttaccgattactggggacggttaacggataacgg
ttcgcccggtaatcctaccgaccggttacccatctcgttaactggacccgttaggtcgga
accgggccggaaccggcctggagtatgccattggg
>Novosib-N1#DNA/Novosib
caacccgggttcactcggggcgtgcccatacacgccgcaccgtccaaagaccaaaccttg
cctaaggcttatacatgacatatgtatgttatgacttgttgttttaagccctggcgcggc
ctgcccgctcgccgagctcgcgaaatgcagcgacatgccccgacaatgtgcacgaagagc
tgcttttagccctcgcaaagccttgaattcccattcttatagctgaaagtagacacggca
acaatcacggtttgaaaaaatggctcctcgagggacctcggtcgcgaaattgccggtcgg
cagagcctcacattttgccccgggatacattccaatgcaatattgggtatctaaataaca
tattgagtgagttactgctctctccagcacactttggcccgatcggaccgacacgcgccc
atcgggcgcatgcctggcgggccaaaacccgcccatttcgacctcaggcgagcgcggacc
gccctcccacttgaccagcaagtcattactacatgcacggaggggctgagagcgtggggg
actcaggggagaccagtttggccacggggacccccctgcccacccccatgaccccccgca
cgggaagggccgtacggcagtggtagtactgtcggacggtgaatctgacacgacaggcgt
gttcatgcgatttgtggggggtaggtaaggttggtttccacgtcggactgtactaccacg
actaaacacaggtccaaaggttgtgcagttttgggacggtgccccaaactgaagtgaacc
cgggttg
>Novosib-N1a#DNA/Novosib
caacccggtctcacccgggacgtgcccatacacgcggcaccgtccaaggcccaaaccgtc
ccaagtgcctattcatgacatatgtatgttatgaatagctgttatgggccctgccgcggc
ctgtccgctcgccgagctcgcgaaatgcagctgcatgccccgacattttgcgcgaagagc
tgcttttagcccccgtagagactctctagcatctacctatagctacgtataggcacggca
acgttgagatattgaggaaatggctgcttgagggacctcggtcgcgaaatggccggtcgg
ctgattctcgcattttgctccgggatacattccaatgcggtataatgtgtctaaatagca
tgttgagtgagtttatgccccctccagcacgtttccgctcgaccgtgcccgcacgtaccc
atcgagctcgctggctggctggccaaaacccgtccatttcgaccgcaggcgagcgcagac
cgccctgccactcaaccagcaagtcaatgctatgtatgagaagtgcctgagagcgcgggg
gagtcaggggtgacctttttgccgtcggggaacccccctatctgcccccaagaccccccg
cacggaaagggccgtacggcactggggcaaatgtcggactacggatctgacacgctggca
aggtttgcgcaagctgcccataaggttagattcctagtcggacttttgccccgaccggtt
ttgcggggttgaagcgagtgcaaatttggacggtgcccacaacgcgggtgagaccgggtt
g
>Mariner-N1_CR#DNA/TcMar-Tc1
ccgtagtgataaaaaggtttcgggactaatattttcgggacagggtcggataatatattt
caaactattcgggaaattaaatattcgggacggccagcggcggtaattgcaaatctgatc
caaagtttcgggactccgtccggaccgcgtctgggctgtctggcctcagccatgcgcggc
cccactgcatgcacgcccccactataagatttcgcactcctcaagtgagagacagcaaac
cacagccgttctacagccacacagcagacaccatgcccgcatgtgaatatgctgcgctaa
acggcgcgtacatgggcttaggatgctggcgtgccaaaccctgtgccgcgcactgagacc
ctcatcccctgtaagcgcgcgcagcgcgcgctccgaaaatatgatgtgatgtggggtgat
attatatttcgggacaagagcaattaaataattagttaaataggttcgggactcaacttc
gggacgctctcccgaacttagaaacccgaaacctttttatcactacgg
>Mariner-N4_CR#DNA/TcMar-Tc1
ccgtactgccaaaaaggtttcgttttattaaagttcgggagggctgctaaatattgctgg
aataaattcgatactttttaatttcgtgggcggttagggaaaagtaacaactctgatcca
aattttcggggacgccaccgcctccgtcaccgccaccgccagccatcgtgcgcctgggta
gcatcccgccacgcacttgcctacagcaaagcaagtgccctctcattgcaaaccaagccc
actagcaccgccgtgccaccactaaagatgccttcgccagcaactgccagcgcagcgcgc
cgctgccaatcacgcgcgcagcacgcgcgcaagctcctcatcaatgggtgtgtcagcgtc
gtccgactcagcgccctcgtgctccaccgtgcctcctcgcagtctccccgcactcccccc
gcgcggcagcgcgcgctacacgggaaattgttgctagtggtatttaatttcgggggaatt
ttcatttaaataagctgaaattgtttcggcgctcaatttcgtggactgttcacgaacttt
ggatcaccaaacctttttggcagtacgg
>Mariner-N5_CR#DNA/TcMar-Tc1
ccgtagtgctacaaaggtttcggcgttcgaaatttcggcgaggcgttgccgaartgctgg
aaytattangatattttttaatttcggggggccgccggrttatttaacamwaatgttttt
aagttcggcggcccgcccacagccgcggacggggcccacggaaggggcctagcaagcact
gcatcaaggggctacccgctaccacacgcgtgtcctactgcgccacgcgcgtgtcctact
gttccagcagtacggtaccggtgctgtgcaractggcaacccctgctcagctgtcaccgc
acacacaccgcacaccgcgcttcccacaccgcacaccgcgctatgaaacccccagcaacy
cacccagcaagcactaattcatctccagcrcgctcgtttgrgtcgtggtccttcggcagc
acaggcatgaaggccctgatggcagtttgtttgctcatttttrswykmttggtcgattgy
gctacttacaactagtatatagaaaatatcggttctctgcagcagagcgactagataagc
ttaagataaggtcgtgcgtggcgtgccaaacccctccaccccctcccttgcgcgcgcgcg
cgcgcgcgccacgcgggcgaaattgttccgatgatattaattttcggcgatattttnata
aaaaaaaattgtaatwrtttcrgcgctcaacttcggcagccacccccgaactttgaacgc
cgaaacctttktagcactacgg
>Mariner-N6_CR#DNA/TcMar-Tc1
tggctgtgtgcacattatttgacatggtcaggttgcgacatgtcgacatgtgaaatgcga
catacaacattgcgacataccaagactcgcccacatttgcatagctacgcgtcctggagc
ccatttaagtaacatctcccagctttgcggcggtgtattgcgctagcgtagccacaagct
cctcccactggccgcaccctacgccacgccaccaccaccgtggcaaccgagacacgtttt
gttgtgtgccacggcgttccacgcttaccagaggcatattgaatgcatgcacaatatgtt
tggcgggtttggatgcgtttgggcggtatgtgcattatgtcgcaatgtcgtatgtcgcaa
ttcacatatccacatgtcgcatcctgaccatgtcaaataacttgcaagctgcta
>hAT-N1_CR#DNA/hAT-Charlie
cagtgtttccaaaagcttatacaaggtattagcgttatagtaccccacgggtacctgcct
gctcaagacattttacttccagtacccgggggccgaaggccccgtctccccttcgtaggg
ggggttcgggcgggcggaagccccccccaaaattttttttcacgaccataccaaaataca
ctgttttgagtgaattgcatgcgtttaagtcttgccacgtcgtcctgtcttgcttccaaa
tcttgagtatcagccagcccgaaactgtttccgccccgctacatgcagcttcctgcgtca
gtctgcacacccacagccacagcaaccacaactactaagtgcattaatcgccccgccaca
gcttagtccgcccagcggaactcggcactgtcacgccagtgcttcagggctgccgcgtac
gggaagtccgacacagagaaccaccgctgcgccatcatgcgcacagccaggcacaggtgc
cgctgctccagccagttgcgctgcttgttcttgatgtagctcatggtgctgaacacacgc
tccgcctccactgatccgggtacaatggtagccgccagcttggccaggcgcacgaactca
ctgcagctgtcggcaatgtactgcgcgcgagtcagcgattgccagaacgccacgaagctg
ccctgcggcagcgtcacggtgccagatgcagcagcctctaagacagagctcgcgtggtcg
attgcctccgtgctgaacagggcccgggtagtatagggtccggcggattaaatttttggt
acccgtgtgggtactcgaggccccaataattagtttccagtacccgcgtcaatttcggcg
aattattttctcagtacccgaatgggtactagtacccggttttggaaacactg
>hAT-N2_CR#DNA/hAT-Tip100
cagggctcctatcttaatgtctccagacattaattggccattttggccgtttcctagaca
ttcctcccgggggctaatgtctggggcgagactttgttggcccgggtttggggcgggttt
tgtccgaattcctatggagaagcccccaaaccgccatgtgcccagacaaaagacggcggc
cacccggccgtttttgtctggagctagacattaccccgaaaacaagatacgacccctg
>hAT-N3_CR#DNA/hAT
cagggttgcctagttcgtagtacgcgtactatgtactacgtactgtactacgtactgtac
gctgccctcgtcggctagtacgttggaaaatacgttgtgctggggaaaccagcggggtgg
gccgtggcagcgccgtggctgggcgaggggcgcgaggggtgctggaaaggatgtccgtcg
aagtttgcgaaccatggctgctctccgcactgcagctgtgttctcttacaacaatatgag
cataataagttgaaggaaattccgctagaagactatgaccgcgcaaatccaaattcacac
cgattcgggcatggtgcgggcacgcgtgccgtgtttgcgtcggcttcccccccggatttc
ctggcccagcgtattatgcaccgtattttaccgtactgtactaggaatcctagtacgctg
tattaatacgcgtattatggagagagggtcgcgtactaggcaaccctg
>hAT-N4_CR#DNA/Novosib
caagcgggtcccactcgcgcacggccctacgggccggtcgtgtccccagcccaatacctt
tcctatagcatcttataccacacataaggtcattagagtaacccgggggcattgaatcga
gccggggccgacctcgaacatctaaatgtcgcgttcgccaggacacgccataccaggcca
gacagtagcctaactacacctatgcatatatctgtgttgacggcaatcgataaagcccga
aaacaacgcctatgtaggatgttggcttcggtcaatttcgcgacttgagcctcgacgagc
acgttttagcctgctgtcaagcgctattgctccaacagattgcatgtaacatatacatta
agtggcggagtctgtatcccgctctgcatttttctcggggcgacgtctcctggcctcctc
ggcgtgcgggtttggctggggaaacgcaccccccggacggcacgcggtgaaacccccctg
gtagattgtccttcaagcatcagcaagccataggcgccgagatgacgacgagatgagtcc
gtagacgtggcggcttccttgaaggacaatctaccaaggggttttggtgccatcccgtgg
gcgcctccctggggacacgctttttcctggagtgggacccgcttg
>hAT-N5_CR#DNA/Novosib
cacgcgggtaccactccggcaagtccctagggactgcgtgtgtccaatgccctagactgc
cgaaatgttatcatgtgacatataataaggtccctgaatgatttccgggcataaactcga
gcgggagccgaagtcgaaatgctaaatgtcgcgctcgccaggacttactggaattcgccc
tacgctgtccggatgacatmtataggtgaaccttagtcgacggcactagatacaggccca
aaataccgcctatgcgagatatgggctctggtcaatttcgcgacttgagccctgaccaac
atgttttgtcctctgccgagcgctaatgtccactaatgatgtaagttatgtacctacaaa
aaggcggcgtctaaatactgcggtaggatttgcctcgggcgactcccagagccctccgag
cgtgcgggtttggctaggagcatgcacccccccggacaattgtgcacataactttttgat
gcctattctttttacagtggcgattgcgtatcctgcatacactgtgcgtacgctatccat
cacgctatcacgcttttagttttcacgacgaaaatatttgcgtgtcccactgcacacccc
atgcacggctgcagccgtacggcctttcaggtttcatctgctcagctccgcaccatagta
accgtatactacacaacgagacgaagccgtaggtatgctggcggcctggtcagatgatac
ctgttgggtctaccaggctgtcaaagtttggacacagcaaaagaccagagtggtacccgc
gtg
>hAT-N6_CR#DNA/hAT
cagcgctcgtatcttccttcgttcggaacgaaatttgcccaaaaaggcctctggcggacg
aaatttttttgatcttgacttggaatttcggccaaaacgcacgggatcttggggggtctt
tcggcaaacagacgaagacatttttgggatttcggccacttttggccaaggacagggggt
tccagcggctactccacggccgaaacctgcgtggcatatggtaagaaggctcaaagggct
gtatctatgggtgttgacggcgggagacaggggttcccctggcgggagagtgaggttggg
tcggcgggaagcaggggaggagtgggcgtgtcgtgtcggtgtcgacatcgtgcgggtcgg
gggcggagcccccggaaaaattttgggggtgaacgaagcggcggcagcctgtttcgtcaa
ctaaacgaagccattttaaggaattcggccactgacgccgcccctgccttcgtaagatac
gagcgctg
>hAT-N8_CR#DNA/hAT
cacgcgggtaccaccaggcggctggatggggtctacgggagccccttcttccgcgggcct
tttcactatgagcaataactcgtacaaggatgctgacccgacctaccccccacaattcga
tagcgctctatccgcctggctagttagatgtcttgtacgagctattgcccgtggtgaaaa
ctgggctgccgtccggggggtgcgttttcccagccaaacccgcacgttggacgttgcccc
ggggcaaatcctaccgcacggattagacaccgcctttctgtaggtacataaccaacatca
tcatcagccagaagtggtcggcaaaggtccaaattatgcttatcggggctcaagtcgcga
aattgaccgaagcccatatctcgcatatgcgctgtttggggcctgaatctattgccgtcg
acattaattctcgtatagatgtaatcaaaatagcttcaggctaagttggcggggtcctgg
cgagcgcgacatatagcatttcaacttgagctctcgctcaaaattatgcccgagcaccat
ccagggaccttattatgtgtaatgggatgtcaattcatggtcggggcgacagtctgggca
tagaccttgcgatcccgcccttgacccccggagtggtacccgcgtg
>hAT-N9_CR#DNA/hAT
cagggttgcacagtactcagtacgtgttagtacgtactagtacgtactgagtactagtac
gcctctcctgggtctcagtacggcgcaaaatacgccaggggggcggggggcgggggtgtg
ggggtcgccggcgggtgccggtggccggtggtcgtgccgtgtcaatgcgtcggtggcaca
gtgcagtggcgagaggcaacatagacgcaacataggcaacgtcttaagcataatatgatt
ctgtgtgtgtagttgctcacaaccaaaagcctgatatcagtgacacgatggccgatgcga
tgcgcgaaccgagcctgccctattggatacgcgcaatggagctctggatggataaacttg
atggccaaacagtaggcaaaacaggctgcgcagttgtcactccgctcatttctcgacatt
taataacaagtatgcgtttccaacagcatagcgagctgtaacggcctcgagtatggtcat
gtatagtaggatacagggaaggatactaaggaggaacacggagagcgaaatttgcaatgg
gaccgggcataggctgcatgggacgtactatagcacgtactaacccttgctcgccggcgt
attataagtgaattatggtgtattgtactagaaagctgtgtactgcgtattaatacgcgt
attataagaaaatggctagtacagtgcaaccctg
>hAT-N10_CR#DNA/hAT
cagtgtttcggcaagtttttagggcctttactttcctagtgcacgggtgggcattggggt
gcggtgactttaatttccaatgcccaccagggggcgcagcccccccacctcgtacggggg
gtccggggggcggaagccccccggaaaattttttcactatgggtatcaaaatacgcgtat
tttcgtatgtcatrcccctagtcctcgagcagcgtttgtgctagccgacaaggcatcacg
catgcgtgcgcacgccacacatcttctcttcatactgccacaccgcaactgatgagtctt
tccccatcctgccgtgtgcccatccgggcgtgcccgtcgccccggccccgccggtccggc
ccggccccggcgcgcccctctcccttcctggcgcgtgcaccgggccggggatttcgcagg
atgggtgggcacttgaggggtcagggaattattttttatagtgcccaccgggcactgggg
ctccaggcatttaattttccggtgcccgccctccgggcccgacttatttttccagtgccc
acgtgggcactaatgcccacctcccgaaacactg
>hAT-N11_CR#DNA/hAT
cagtgctcgtatcttccatctacgctgtagaaatttgccccaaatccgccgaaggcggag
aaattttttggggtttggggccgcgcatctacggagtgtagacgttttgggcggatttgg
cggtatcttagacagggagcgtagatgttttgggggtttggggggcgtgcccctagggaa
aattttctgggcgtagatggcgcgggaggggtcatctacgctgtgtagacgccgggggcc
taaagccatctacaagataccggcactg
>L1-3_CR#LINE
actcgctgccgcccgccgctacyatgtrctccaacraccccttccacggccagctgyagc
ccccgcacaccmtgcagattcygccggagcagccwctgcgcgcgccccccgcagctgcgc
gcgccacggccgacgccgcccacccgccttccttacgccccgttcgccggcgcctccctt
caacccgccggcgctgctcgacctgcgcccnctctgccactnccgtrcttgccagacatg
gtgctgtcccttccacgcccccacggcccagccacctccccagcctcagcctcctcctcc
ccagcctcagccttagtcccggccggcctcctcctcctcagccctcagccccaggccggc
gccgccgcccaaccagccgccgtctgacagcccccggccgccgacgcacgcctgcttgcc
gccaacaccatcgtgttcggatgcgtgccccggtaccccgcccccgccgcctctgccgct
gccgccacagccgccgccagctgcgcctccccctccgccatctctcctccctgccgccgc
cccctctgccgcctcctcccctcccatggcctccgactggtcaccccgcctagcactctg
ctggcataaccgagtccgccccctcctccgtctccgccggnccgctcgccmgcaacagcc
cgcggrcaagtcggccgcagcctccagctacagcccgcgtgacagcmccggcgcacrtgg
agctctgggcctkggtagcggcggtaccgagcggtgcggcggcwwtagtaagtgcatggg
ggtggggcgccggacgcggscagggcacgccgctcggcggtgtgccsgtcgccgcgccgg
tgttcctaacgccgcggctgccaggcgaggtctggtaacgktggtarcgcgsktktgtst
gggggcttggcgccgggtmgcgggtcgtcgatcgygccggccctgggctgctggcgcggt
cgcttcggtacctggcctttcggccggcgggctgcgcangtgtgtgtgcgtgggcgtgtr
tgtgtgtgtgtgcgngtgtgtgtgggtgtgggtgtgggcgtgtgtgtgtgtgngtgtgcg
tgtgcgtgcgtgtttagtgcgtgcgcgtgcgtgcgcgtccgtgcgtgtgcgcgtgcctgt
gtgggcgcttctgggcctgctgtgtggctgctgtgtcatttttaacgcgcgtgcctctgt
gcctccggggagctcttggtgagcccggactcccgtaaccgtgcgcaccacacaccgacc
aggcagctgctacagaccgtgacagtttcactcgccagctgtgcccgccgtccccgcctc
tcctgacagctaaccgcctcctgtgcctcacatttcatatctgcctacagtgttcacact
ccagcgccagctcgagggccagctccagcgtgcgacgccagcaaactttttcgcgaaccc
gcattcggtccttagggcgcgcggtgcagccttatcccgaacttcagccgcgacattccc
aatccaacccgcgcttcctcacactccggttgtgtttgtctcgcactcgcattcgattcg
cccgccactcatccgtacattcgggctcccttttctgccttgccgcgccctgttttcgcc
cctgcttgtcatactgtcgcccggccattgctttgctgcatactgttgcattttctctat
gttgcatttggtgctcatccgtggacgctggtcatcttcctgcaggtgcggtgcggctct
gcatcgcgagcgagtgtggcgttgcggtgtgtctgtgtggtgctatcgcctggccgggcg
cccggagcgtgaggaatgcgcatcagcaaacttccagccagccagcaacttgtcggtaca
gtaactccggcgttcgaccagccatgcactcctgctctgccgctgcaaactgtttgctgt
ctgcttggggtacgggcgtcagctgcaccctatgggacctcgccaacctgcctgaaccct
gtcccatcaca
>L1-4_CR#LINE/L1?
gcctgcatcctactgccttagacgacaacacacactcgtttcgtccgcgctcgccgttcc
gccttccatgtagtgctctgggtgtcagtcagcctgatccttttacctacttgtgtctat
ccgggcatcagcatggctaacagcaaacggcgccgcgtgggggtcaccgaggcatccggc
atcgcggagcaggtcatcgcgctccatcgccgcccgcgcacgcttcgcccccggcggaca
tgccgccctctgcgacaacccgcggggtcatctacgccgcccccgcggccgcatcggcta
cgttattggtgattacttggtttactcctgggttctgtctacttggtttttggttcatgt
gccgccgcccccgcggccgccttggcgacgacgtgccgccgcccccgcggccgcatcggc
tacattccgccgcccccgcggccgccctggcgctgcgccgccgcccccgcggccgccctg
gttctgcgccgccgcccccgcggcagccctggctacgtgccgccgcccccacggccgccc
tggctacgtgccgccgcccccgcggccgccttggtcacgtgccgccgcccccatggcggc
gtgtcgccatcgcgtcatcccaaaaggagtattcgttgcgggcgtgcgcggcggcggcct
cccaacccatacacagccctctggagatgacgccaccggcgataccggccgatccagggg
cttcagtgtgtcgagttccgtgtgccttgcctgcagtgcccctagcccgcgcatgcacac
cccactaacgcacctgcccccacccggccggcagccgccgccccgtgcggctgccggttt
cctgacgggtgtggggaaccgcaatgcggtccgcatccgtcacctgcttgctgtctgcac
cccttgcctccttgtctgcgtatgcttgcgtcccttgccgcccctgcggaggattcgttt
gcgtttgctgcttgtggcttcctggtgtcgcacggcatgcaccgcacgcgcccatgccga
ccgcagtgcgaccgggatgagccatgcagcgatcgcgctgtcgttacttcctcggccgcc
cggcgcccttgctcatttatttaaccgcatccatcacgtccccgtacttagtgttcttcg
tttagtcaccccgcgcagcgcacagccataacagccacagcccgcagcccggcttgcgca
ccatgtcctcgcggttgctttggggttgacgttgcttgcctcgcgcctagcgccatagct
tctacgctgcagtgcatcacgcctcctgtccctccctccctccctcccttacatgtcgtg
ctgggcaccggtggcgctggtgttctccaggttggtttcgggcgcatcctttctggtagt
cccaacgccagcccggccggcgtcgtccagcccagccatcccaatacagcagccaccttc
cgtcagccagccatgggcgcgaccgtccacagcgtttaccgtcggttacgaggtaacatg
tgaattcgcaacttgcgctactgactgcctactctcgtgccgcctgcaagcccactccgc
cttccgctctggtctacgtacgcattagttccgcaacactcgtcaataa
>ZEPP#LINE/L1
agattgcatcacatcgatttcacacgatttctccaccgatacaccagcatcttcaagttt
ctcacttgcattgtgtagagaatgttcacagctttcgatcgataccccacttgcctactt
ttgtgcgtatttactcatttcgaccacgacacagttgccatcccgcgagctcacacgtcc
ggatagcctccaatgtagcttattttcagccactatcatcatcgacaatatatatacata
ttttacgcgaatgttacccgtctccactggaccagatgcgcacagccaccttcctcactc
tacactagcgactaacacttttccactatccccatggttactcgctgcgggacatatatt
atgggattcgatgttgttctcctgaattcttgaaacagttgtgcctgtactttatgcatt
tcagccaccaaaccattccacatactgacaaccagtggtagctaaacagggttcaggggc
aggagggaagtgtcacaagggaggaagagtgcggggaggaaataggggcaggggaagagg
tcacacgagcctcttttgtaggcttcccgaggggttttcaaggcctttagtagggagctg
ccacagctcttgaacaaggccccaagacctcctcggcggacggtggacgccctaaagagc
taatcagcaggagcaatcagcacaggggagcacaaggtagtagagaggagcacagcagca
gcagcagcagcagttgcccagcaacttgggtcccccacctggccagcctgatcagcacga
tgcagactgtcaagtcatggcagttggagcctcagagagccctggatgcccatgcgttga
gcactccccggccaaggcttctccggccgcggccagaccggtggggggacagcgagccac
tcctactggctgccttgggccagcttgagctgcaggaggaggttccttatggcagcccgg
agcgcatgcagctggagctaaaggtcaccagaggagtaatcgctcacttcgcgccgcatg
tcgggggagtcaagcagcgaggatcgcccggggcagctgacagctgcgtggagctctggt
ttgacacggtcccggcagcagctgcggcgcggcatgcggcagcggaggaccagcttgtcc
ggctgcgtgcagtgccgggcagcggagacgtagcggtgccggtgcaactcactgctgggc
ggttccactgccagcacacctgcatcatcatccacgggctgccgtacgagtactgcagaa
agggtctcactcagacccttctggactgtgctggctgccccagggacacatacgttgttc
gcggcgaattcctcggcgacctgccaggaccgttggcagtgggcacccatggcgtcggca
acgggaatgcgtgccttgcatacatccagacgccggatgaggaccggcacttgggccgct
taccaaagcggttcttcatcgacggtgacacccggatcaatatcacgcggccggggcagc
tgcggcagcccagccagccatcctccttccagtcgcagcgcttagctccggagccgtcgc
gccgctcagggcctcgaccgatccgtcagcggcagcgccgctgcgcaggcccacacgcgc
acgcagccgcggcgcagcggacacagccagcacccagtgcccagttgcagcagctggagg
cccgcgtacaagccagccgcgcgcccggtggcgaccgctctggcctgggtgcgtctggct
ccatcagtgtagcgcgattaggcccgcgttttcgccccgctggagacacgcagccgctaa
ctccgatggactgcacccctccgcgaagtgcacaggtcttccctgctgctagacaggcac
tgacagacatggaggaagacacgccgccgccgccaccgccgccggtaccgatggagtggg
agacacaggcatactcggtgccgcagcgagagttgcgacgcaggatatcgcgcgtgcgca
taaaaggtgcagccacccccatggattgggatctgcctcacaccgaggatccaccccaga
cggctcaccgtcgccctccgcacctggacctcagcggcgtcccggttgagcgtattgagg
agtgcctggagtggctggcagggcatacacacttctcccccgcagacagcgcggcagcga
ttcgccggctgcacagcgatgcaccactcgcgctcgtgtcgggaggggatgcaccagcag
atagggagctgcggcaccagctcctctgcgatgctctgcgtcgcatccatggagcagaca
gcttgccggacgactcgtacggcttgccggctctgacaccggaggacctagcgcagccgg
cagaggtcccagcagcacccattgcacgtcagcaggggagacccaccgtcccgccgggct
ttgagtcgcgagcagccgcagcgcgcgcagcgcagcgtgcggcgcaggtcgcactagcgg
ggctgccggctccgtggcgctcagcgcgtacgcggcatcagcctacagagtggtggctac
agcagcaggggcaacagcaggagcggcagcgggtagagcacaggatttccaggagcattc
gcagtgggggcccgccggcacggcggccctcgcagccatgactcgctcccgatcgccctc
cctgcgccttctcagcctcaacgtcaacggcctcagggacagagacaagaggcgctgcct
cttcaaccttctggagcgcgacaggtgggacatcatcctccttcaggagacccaccacag
ctctacagaggaggggacagcatgggcgcaggaggggcctgccggcgttcgctgcaattg
gagcgggcccgcattttggtgccacttcacctcccagtcacgcggcgtagcggtcttact
aagacccacagcctccacagcagccatcacggtgcgtcactgcagcaccaccggacgcac
cctactagtggacttcacttattgtggccagccctacacggtagcttccgtgtacgcacc
tgcggccgcagcggacaggcagcaatattacacacaggagctgctgcccagcctgccagc
agcacgttgccttctggtgggaggggacttcaactgcattgcaggccagcaggacatggc
cgccgggcagcccggtcagaggacgcatggatattggaccggcctgcggctcgtggagac
tgagcatcagctctacgatgtctggcgtgacctcaaccccagcagtcgtgccttcaccca
cgttgccaccacaggtcagtcagctgcccggctcgaccgctggctggtctcggagacgct
gcgggcgcgggtcagccgggagccgcgagcgatcgggcaggttcttggttatccaggaga
ccacctgggggtcagcctgagccttacagctccagccagcacactgtatggctctgcagc
ctggaggctgccccttcatcttctggacgatcagccgttctgcgatcgcgttacggcagc
gattccggagtatcttgccgcacacccgctcggagagggcgtcacgcagggcagcaggtg
ggtggagttgaagtggcaggtcaaagatatggccatgcagcgttcctgggctctcgcagc
ggagcgccgggcctctcagcgggctctggagtctgacagccgcgcagcgctcgcggcgtt
cacccggcggcccgcaccagacacccttctggcatggcagaatgcccaccagcttctgca
gggcctcaatgtggaggcagctaagggggcagcactccaggctgggatcgtatggcagtt
ctacggtgagcagtccaccttctggttccaccacctggcccggggacggcagggccgcac
agagttgatggccctcaggacaggtccagcccctgacagcccacgggttgtcctggatca
cccagccggcagagatcggggcggcgcggtgctgcgggagtactacagtggcgacgaagc
ggcaggcctcttcgcggcgcagccggtgtcgctggcagcccaggatgagctgctgcaggc
agtggacaagcgtttgtctcctcaggcagctgcagcggcagaaggagagcgcggtgatgg
cagcgtgtcggtcgcagagctggagactgccctccggagcctgccgcgcggcaaggcacc
gggcttggatggcctgccatatgagttctacctgcgcttctggcctgtggtagggctgga
gctggcagggatgctgcaggaagctttcggcggcggccggcgctgtccaccgctgacgca
ggggcgtatcactctcttgtacaaggggaagggggcagacagggagtctctagccagcta
caggcccatcacgttgctcaacaccgactacaagctcgcggcgcgggcgatcgccagccg
gatcgggccgctgctgaatcaggtggtggatgccacacagacaggcttcctgcctaagcg
ctgggcgggggacaacgtgctggcacacctggaggagatcagctacctggaggccacaca
ccagccaggcgtgcaggtcttcctggacttcgagaaggccttcgatcgccttgacagggc
ctggattgagcggtgcatggctgcggtgggcttcgggcccggtgtgcagcggtgggtgca
cattctgcactccggcacgacctcgcgagtggccttcaacggctggcacaccgatgcctt
cccggtggccgccggcgtcttccagggaagccccctctcgccgctgctgtttgtgcttgc
tcgcgcaccgatggccgcgcatgccaggatgcttgcaggccagctagctttccagcccat
cagactgccttcaggggagccagcaccagtcatgcaccagcatgcggacgacaccagcgt
gcacgcgcggactcccgggatgctcagatcgtgctgggggcccagcgtgggcctccactg
cgcagccacaggagccaggctgcagcgcagcaagagccaggccctaggcttggcagcctc
agccatctcgccgggcccgatccagtcacggggggtcaccttcgcggcttcgagcgacgg
cgtcaagcacctgggcattcccttgtccacccagccagctgcagctgccacagccctata
cacagccatcattgagaaggtggaggcccgcatcgcccgctggtccggcttcagactcag
cctgctgggccgagcgtacgtcgcaaaacaggtgctggcctccatggtcacctaccatgc
caccttcataccggtgccacaagacttgctacagaggctctgcagagccatccacacttt
cgttgcggcgaaccggccggtgacccctggcgcagcggcggcgctgttcccaagcaagga
cgtctgcttccgcgcggccgcacacggcggcatcgcgctggtggacattaaggcccagat
cctggctctccaggccaaggtggtgggcaggctgttggagccggaacagctggcctggaa
ggctaacttcgaccactggctgtacaggagcacagcctggctggcagcgcaggaacccgg
cacgtgtcagcgcggcggcagcacatctggcagctgggaagattcctgctcttctccacc
ttcgcagcgaagcatgtggaggccccgcagcgcgtacggcagtacctgcatgcctaccag
cagctgcggccccatcacctgcggaagccggaagcgatcggctacgacgcagtcatgggt
gagccactgttcttcaacaggcagctcacggatgcagtcggcagccctttgcctgggagg
actgggccaggcttggcctggtcaggatcagccacctgcgcgatgtcgtgcgcggcccgg
agcatccggttcggatggtgcgagagcgcgtgcccatccttctggctgccttgccagcag
cctggagagcgctaatccaggtgcagccaccggccgctatgtggtgcgcatctcggaccc
gtcggatcgccgcgtctgtctcgcacagccgaaggtagcacctacttctcagccacacag
taagcagcacaggagccttctgtgccagtggacgaaggcgttgcagccatgcacgcattc
cttcctccggccgcgcagcctgcattggttcagcactgggacatcaccaggccctggcat
ccacgcagcggcacacgtcagcagcgccagcacgcagagcagctgcacccagagcagcac
ctgcaggtggagcagcagacaggggagcagcagccaggggagcagttggagtgggagcag
cagctgccggagccactgccaccaccgccgcccacacttatacttcctttgcctctgggg
atcccaggtacaggaccctcaggcttgggggctcggcacgcggccggcacatgagtttgt
ggtgagggaggccaccgcgcggcgacaggtgcttcacaggatcagcaagggggaggccag
cccggcgggcccgctgcgaccagccatctgggctgataccacagatgatcagcgcacgcc
ttcgggcgctcgaggcgcgatgggaggccagggctgcagctgctggtacctgcgtcgcag
gtcttaggcaagaggcctcgagggcagcctgatccctcctcctgggcgatctggatggct
gcgccgcacaccgttccggttccgctgcgggaccgcggcgggcctgcacgcgcgccagcg
gccccttcaccagtgccacagggagcagatgtcactgttgatcctgctgctgctgtcaca
gcagaacccatcagcaccttgggctcatgtgtggcaaagtggtgcaacgcttcccatctg
gaccggcggcagcgcgtgacagcgtggaggctgctgcatggccagctcttcgtcggcggc
ttcgcgcgtcacgtccaccgcgccgatcccgccggtcacgtttgcccgcatccgagctgt
gcaggtcagctggccacactcacccatgtcttcatcatctgccctctcgccgccggggtg
tgggactggttcgcagcgacatgggccgcggtgaccggagacgacgcgccaccgcgcagc
gccgaccttcttctcgccgatgacaccaggatctggggaccgccgcggcagctcaggcag
ctctgggacctgcggctcgctacgatctgtcagctgtgggcagcatatcagcgcggccgc
cacaggccagatgcggcggcgatcacccccggagcggttgcggctcgcatcctgtcttcc
tgcaagaaggccctgcttgccgattggcggctcgcgaccgtcaacgtccggcagacagca
ggtgtgctcagcgactggcttcgcggacgcgacccgatgatcaccagggagcagtttgcg
gcgcgatggtgccaccgcgcggtcctctgcgcgctggaggagctgccgggcgcgcaacca
gtcatccactggagtgcccagcatcccgtgccgcttccagcgtgacgcttccgatccacc
attcactgtacccagccggccacggctctaacttggctatctgtatgaccatgctctcat
ttggccttctgccatgacacccgctcgtgtcgattcttgtgttgaactcacaccctctct
taggggggcctttgcgataggtgctctgggcacatgggcgctaagagccttcgtcatacc
atagtcaggcacggatgactaacctttcaccagtcccgatcccaccccggcaaagcccgg
cctgtcgttccttgtctgagaccccttttgccttagagccctgggaccacagattgccta
ccagaagctttgcgcctctcctacctctaacctttgccagcgcggaatggggctccgagt
cacgtgcttccactggtcgagggacctgtcgagctcggcccaacacggccccgggggtgc
ctccttcacccctggggcactggcctcgccacccagtgccggtggcctcgcccaccaccg
gacgtgtttgcgcggctcaccccttgggtatccctcggccagacggatccatcgtgcgcc
ccgctacctgtggagtaccgtgccggagagccagagcgttggcgcaagcttacagaagac
caccctgcccagggctttaggctatcaatagttttccagtgatcctccgatgtttctgtc
tcaccggcagccccaacaatccccttggcctgtcatccgtggccttctgccttagtgtct
gtcctcctcaccattcacagtagttcattgaaggctatctgaagggtttagggtttccaa
ccccagtatccacccttgaacctgagcgggtgtctaggaccttggacatgatgcctcctg
cctatccccgcctccaatgtggtgggtgtgtgtatctggtcgagttctcgccagcctacc
tgtttttcgcctcatttgcggcttcatatctcccatatgccaccgtttgcttgtgcccca
ccttgctggcagattgaggcatagtttagggtcacattgccagccccgagcggcacctag
tggtaatgggtccgaacgcgatcctgttccatccctgtcggccaaccgtataaacgtgcc
tttcatgtctgttccaccactggttgcccgcacatccataattgcctgccagtgattgat
gattgcctgctttgctgtgacccctgcctccagctgcaagccctaggcttgccccgtggg
tcctccaacgtcacctcagcggtgttgcgttgccggcggctggagtgcgcctctggggat
gaggtaaccctctggtgcttgggacatgtccatcgctaggagcctttctgttgcctttct
gtggtatgccttcatgcttgcgcttctcttaagtatcgcattatcctctgcgggagtgct
ctgcgtgccccaactctgacaggtttccccaaatatcctattgcatgcgtgctgggaagc
gtgcgactggcacctgtgtaatagcgggggcttcccctttaaaaaaaaaaaaaaaaaaaa
aaa
>RandI-6#LINE/Dualen
agaatgttgccaatactcttgccaatcgatgctggctagttagccagctcgcactcacag
actggcgccgactgggccaagtccggaagatagcgtggctgagccatgccctagccttcc
tagcaatgatcaaaagctaggaaaaacaggagcaggctctgaagcggcaaactgcccagg
gaatgcggagacacgaccggtagcgagactcccctgtaaaggggcctcacacccctacca
caaaggtcacggttcaaagctccttgggatcacagtgttgcgacgcgaccccgaacccac
gttctcacgatcatcctatcgaccggacttccaccagccgcccagggctcgccagcaccc
tctgagtgatggcaagactaaacaacaacactcacaccaacaacgacacactaagaaggc
acagacgagtcagaccacgacatcgcaaaccccgcgcaacgccagagcaccgcgacttac
caccaacaacacacaacaacactctgtaacaccacagcaccagcacacgcgaaccagacc
cttggagccaacccaagacaacccgacccccaaaaaccccacccctgacaacgatgccct
taccccaagaaaattgaattcccagagacaaaacaatccgactaacccacaaaacactga
aatcaagagaaaaccactgccctcacacctttcttctttctgcttcctcacgctcacact
cgccctccccatgctattacttactccatttgcctccatagaactcacaagcgctcccca
aatgcacacatcaccggtgaccctggagcctgcaagcgcgatgaggccccatgccgccgc
cggccttactcaaacagcggcgccctcgcatcatgcttctttatctctagcaacaaaaat
gaaaccctttcacgttgactttaccggggacatcatcctgcgcccggacctgcactacct
ctacaatgcagccgggctcactgtaggaatcctgcatccgctccctgagggcaatatcgc
gctatggcaaactcagaggctgcgtcccgccgcgggaccaatcccggcatccgtgctcgg
ccttgcagacggcaagcagcgcatcctgctcatgaccgcttgcgccggctgcctcaaccg
cgccatgagcctgtccagcctgctggagcccgccggcaactaccttcgcgttatccagca
aaacctgctgcacaccaaaatcgacccgcgcctgcgtcagctggccgaggccgccatcac
caagttcaacgaggtcctctcatctcgcggcgaccttgtcaacagcatcgccgacgccgc
catcaaggcgatcggcatgccggccaccaatgaggccatcaacaacatacgctcgttgat
ctacgaggcgcgcgctggcagccagacctggacgctgagcgacaaccagaaggtggccgc
ccttggaagtaagcgcacagccttcaccgctggcgagcttttactccactctgcttgcat
cacccgacaccctatactcattctgctcctaacccgtcgccactgcctcgcagtggccat
tacgctgccggtcgcccacgccgcggcgttcctgcttgatctgcaaacccacgagcggtg
gattctggagctgggcccggacaacagcatcacgccggccaagcgccggccgactgtggc
catcctggccggcgcgagccgctcggcgcccaactccgagggcaaagtctccttcctcgc
ggcctctgagggacgccacgacctagagaaggtaattacctgcagctataccacagatca
agcgcactcccctgtctatagccccctctttcgacatgcacccaattatcgcctcaagtg
ctcacaactgctgcctgcctatacgtcaacaacacctccctatcctcaggtactcccctt
cactgccattatggtagtgcagtgcgcagctcgcgcccaggacgccgcgggcgaccccaa
caaggtggtcgcgcacatggcttacgaggccatggacaaaatctgcgccggtaagcccac
cacgccactgagtactattgtcgagggaacaaaacaccacagcaaggctccggggaatta
caccagcacccagacctatggctcctccccaccgatcgcacatgccctctcgcccaacac
cccacttcaagcgccccctacaccgccccccgtcatgccccgatccacagaggccatgac
ggcgaaggaccccggtgagactgccaccgcgaacatccgcgactggtggggctcaccgct
gggcgcctgcgtggacgtgcgcttcgtcaagctgcacgacgccgacctgctcgcctccct
cggcgccaaccgcaaccagctgtacggcgacgtcttctacgcccacttcagcagcgccga
cgtctgcgaggctatccagcgcacgggcggcctctacctgttctccgacaccgcctacct
gcgcgcggtctgcctccagtcccgcccggacggcggcgcggccacccccgagatgatgga
cctgctggaggagatcggcatccagatcgaactgttggaccccctcctcagcgacacggg
agttaacgagctgggtgcgcgcgtagcgcagcaactggagcagggcatgaaggcgctctt
ccccgacatcgcgcagcacgaccacctcaccaaccgcatcggcctctacaccaccttcgg
caccgtgcagagcctgaccaccctcgaccgcgacaaccctgtcgagttcctgttcgcccg
caagggcggcaagctggcgccgatcatcgacctgcagcccgccgcctggcaggccaacga
ccgccagctgttccacctgtccgacagcaggctttacctgctgccctgcaacgctctcag
cgcggcagccatcctgatctgcatcaacggcggccgcaacctcgcctccaccatgctgtg
gccggagctcaaccgcggccgcgtctacttgacggacgcggctctggactaccagtacaa
gctgaacacgggctcggccgacgagctgtgggagcacccctgcgcacacctcggcctggc
tgccggcctggcgctcacaggccaggccggcgcgggcatggttccggacttcgtgggcgc
gaagcccatccacgccgcccgtgccaagacggcggtgaggcaccagctacaggcggccga
tgcccctgaacccctacccatgcctggcctgcagctcaacctgggcgagtccggccccgt
cctggacgccaagaccgtggaagccgctgcggaagatgagatggaggagatggacctggc
cagcctgctggtaagctccgccctgggcctcaaacccggctccactgctccagcctttac
agcgtcgacaacaacccacccctcaagcacacacccacacctaaccgacaaacctactga
gagcgccacccctcccaactgccttaccccccacagttcacaatgccgagccccaagcgc
cagcgcggagccgacgccgcggcataatgcgccgcccgccacctgcagattaggacggct
gaggtctttgccgcacactcctggatacgctggcatattgattaatgcatcggggtactc
ggggacgcattcaaccgcatattgggacagagtagctcagacgagagtagcacaggttac
ggaacaagggaatgacgcgggtagtagcaaggaccggagaatgcacgactatgcagtacg
acaggcgcgtggggatgtaggccccgactgcgcggtggtgacgatgcacggaacgatagg
cactttgactgtgcttacacatgcgggactggcaagggataccaatggtgtgtgcaggga
agtacatctcgcccaaatcaatgggtggacaaatggcccgctcgccagcagaatgcttct
gttttatgtcttcctgcttttgcctattgcctttcggcggtatgggcagtatgctcgagg
cgggcctaaggatgacaagtgtgtatcggcggctgtagattcgattttgagggcggcaga
cggacgcttgcgacctgggctgcttgcagaagatagcaaggcgaattgcacgcgggctat
gagggtcagaaacccgcccctccatattgcaagctgctcccaggacaacgcccgccccag
tgtaatccgacggcaccatgaactctgtctggcccacgctaccgccaccagacgcacgaa
ctctccagccctgaccaaaacacgctgctgcccaccatcccccgctcgcatacggctgta
tttccctcacgcctcccgcagcgccccacggccgaagccacctgcactagcagatgcgcg
acaggccgtacaagggcaagcgaagggacgcggaacacaatgcctcctctttacagccgg
cagcaaaccacctgcttcctcctccgctccacctagctcccactctggacgtatctactt
tgaacagcaagagctctccttctgctggatacacgccatcaacaacttgttaggggcagc
tgccgtatccccccaccgtgtcctgttgtatctagagcagctcttacgtcaaacccgagg
acgcgagaacaccaccgaaatttttgcattgtcgcaagcctttacaccggccataggcca
gttctcaatacacgctgtcaaccactatctcatgtacaactgccacagagcaaaccaagc
actagccctccatgcccacgacgctgtacgccccggcgactccccacacagtgtcacacg
ccgccacgcacaagccaccaatggattcctcatcttcacaccaggctactccagcggcat
ctacggccatgtacttgcagtcaaacggcacggcgctaattggatcatcctcgactcagc
cgacacccaaccccgcaccatacaacacaccacgaccctcgacatggccggcacaatctt
cacgctgtctacccgcacccccgacacgccacccctcttacccctctgcctgaacggaat
tggaccacccgccaattgggcccccgaccgcatggggcaaccatctttccgcgcactaaa
tcagcttgccaaccacctcaccgctaacggccaccaactcctagacacatgctcctgggg
caacaactgcgcaatctttgggaccctagccgtcctaccaggcagccgggtaccactcat
accctccgacccagcacaatgggcgcccatgactggcgccatacgagcatgcatcgcatc
caggctcgagcatctcaccgcaccaggcaccccgggcagcgacgagatgcgcacacacat
cctcggcctttacgaagagtccccacacccagagaacaccatacgcacacactgccgcaa
tatccgcgacacctccatgcttaccatccctgacctgattgccctccaatccctcctacc
aggcgtccaaatccacgtcattagccccggctacaccgactggctcactctcccaacacc
ccaacccaatgacacccgccatgacgtgtatctagcacacgtaccccactcctgggctct
cgccggcttccccaccgcgtttcccgttacagactgcaaccactacatcgccgtcacacg
tcacacctggacccccggctctgtcacccaagatccctcacctctgttccacgaatctat
ttgggacggaggcccgtgcacgcgagacatcattgtcacacacgccaaatcacccacccg
cagcccactacccaaaaaagcacgcacaaacaccattacacacgccctcctgcgtgccat
gggctcccccaccaacccacgcaaggctgcaaaacgcgcgctctccctatcccccccggc
accacgcaaaacaacacgggccacaaccaattgcgaagcaaagcgagccccaaacacccg
cgccccggcaaacccacacacacccactgcaacaccggccgtaaccaacatttcccccca
acaatcaccacccgccgcgcctcccaaccccccaccgcgtctggctgtcaaggcacgaca
agccacactccaagcattcctcaaggctgcacaggcgcctcgggaagaccctgcaacgca
ggtggcacccacacacaccgatgcatgccacctcgtcacacttaacgcccgaggcctgct
ctcaaatctgacagcgattcgagatgaattagagacctgggacgcagacatcctcatact
caccgaaaccaaaacgagagcccatcgaaccaggacggaacgagacatcatcaaaaacag
cctcaaagcgtacacgtcgttcgtgcacagcacaccccgccccccaccactgaagggcca
aaaacaagacccgcggcggcaccatccctccggcggcgtcacactagccgtacataccag
atacgcccggaaagaacacattacatgcttgcccacaccagcacagctgcaaggatacat
ggttcacttgcgaatcgcaacacattcatccctaccgctgcatatcatcgggatatactg
cccaccagacaacaaatccacccgcgatgcattatacacatacatcacccgtgccaccaa
gagcgcagcccgcctaaaggaacccctcctaaccggcggggactggaacgccgctgctta
tgacacggatcggagcacccgcactggtacccaaggcgacaaaacgcaccagaccttcct
gactcgcacaagcctcaaaccagccgcaggcgcccacacacaacccaggctgtacacata
cacacagatacaacacgacaccatcacccacgagagccgcatagacgacttcctggccaa
tacccacgccctgcgccaggacagccccgctcgagaatggaccacagaatgtgcaggcac
aactgatcatctcgctctccacctgcaaactaccctaccctacaaacccccgcgcgacgc
ctccccacacactgaacgggaaccccgaagacaaccagacgatgccagcccaacacttgc
aaacattgtcaaacctatcacgcaaagccaaagtcgcgccatctcgcaacaatgggaggc
agaaggaaccaccgcgcttgtaacactacacgccacacttgccctacccaactgcagcgc
acaacaaatcatcgactccaccgtagccgcaatctctcaccacaccaactccacggcgtc
gacacgcaccgcccatgacatcataaccggcgcacgcgctcaactctccgccatcgacct
caacgccgcctctaccgctctatatggagcgcttgccgtcggggcaaaactcatgctgca
aacgtgcccccagaaaccacctcggacctccagagcgaagccctcccgaacagaagcaaa
gaaactcaagcgcctgatagcagtcgaaaaacaaaaaaagcaacagtacctcgccctcgt
gcgggcggctcaactgcaggaacccgcaatcccgcctccaacggcccccaatccctcaca
acccgagccccccgcgacgcccgcgcccgccactgccgcccggcaggagtggcaagacgc
actcaaaacacgccgcaccacacagaaagaaaccagcgccaaggccgctagcaaatggct
gactaagatctccaaactctttgcaacctcacaaagcaaggcagccaaaattatgctcgg
aaaatcagggccccggcaaaacctcacggctgtgcggcaccccgcaacccaacacatagc
cacaaccagttctgacatcaacgacgcgctccacgcccacttccaggcagccgcggaacc
caccggaggccaacgcaccggccgctacagacccgaggacaaggacacaactttcccgtg
gaacgaacccggagcgcccgacggcggcttcctattggcccgcacagcacacccagacgc
tcagtccctgctgcccaacgtcgccgactccagcaacttccagaggtgcatgcaggccct
ctcccgcaataaaagccccggcccggacggcatccctaacgagctactgaagtgcatgcc
agaggcgttacaatccgctgtccataccctcatgtgcgtcgcgtggattaaggccgaact
ccctgccggctggtccacaagcgacaccattctcctgtacaaaaaggcagacccgctctc
catctctaactacaggcctattgcgctgtgcaacacactgtacaagctgtataccagctt
agtcacccgggcggcaactgaagcgtgcacagatcttctcatccacagcgaagcacaaga
gggctttcagaagcacaagggaacagaacgccaaatcatgaacttactgcatgtaatcga
agacgcagccttaacaaaacgagacctatatgtcgcatacattgatttctcgaacgcctt
cggtaccattgaccacgaccgtttgcttacaataatgcaccacctgggcctaccaaccga
ctttattgaagtcgtacgcaatctgtactcctccgcaaacaccacaatccgcacaacaca
cggccgcaccaaccctgttcacatacggcgcggcactatgcagggcgacaccctatcgcc
cctactgttcattatcttccttgaaccgctgctgcggtggctccactacgggggacgagg
ctaccggtacggctgtctcaccaacagcgaaaacgacgaacataactgctcgtccctagg
ctacgcggacgacctgactgtagctgccaactcccgagacaaccttaggtgccaaactga
caagatcgcccggtacgctgcctggggcggcatgcgcatcaaccgcgacaagagcgcgtg
cactggcatactacaccactatgcaagcgccaacagtacggacaagagcattaagggccc
cgcctgtgaccgcactctcaaacgcctcctcgcgggccacatccatgtcggcacatgcac
caaagacggcaagcgatccgccatcaccctcccttacatccccccacacaagccctaccg
atacctcggtgttgaaatcactatgacacaccctcaactgaaagcggtcaaagccgacct
aaccgacgccggcgtggagctgagcaggtaccgaaaactcccacgccaatgctacatgct
catcaaacagtgcctgaaagccaaagtggcctactccttaccaaccatggcctacacgca
gccagacattcgggccttggacgcccaaatcgcaggcatcgctcgaagatgcgtcggtct
accacgcgattgcgccacccgcgccatcctactacccgccgagctaggcggcctcgggat
cggctcactccgggaagaatacgtgcagagagcctcgaggctacttgtaatctcgctcaa
cgacaccggccggcttggtgtcgtgacacgccgcctgctccacctacaggccgcgcacgc
aggaagtgacctcccactgcacgacatgaaaagggcgggtcaattttttgtcacccttaa
acaactcacacttctacaggaccacgacctacttgccatgctgcaaggcaaagaattcac
tgccgccctaccagcccttgtctctaaactacgggccgctgaagccaccacgcccgccta
ccttcgcgccgactggatcagccccttgaccatcgaccttggactgaacctggcggacct
ggtggacgcaaacacagggcggcacattattgacaccacgcagcttgaccggcggttccc
aaaaggcagggtgaaagacaagcacaagagggccttaaaccgatttaccgtcgccctatg
taaaccggcagaagcaccccccaaatctatgggccacaaacccctccccatgcaaagccg
caccctgcccgccggcgtctccaaggccgacctcaattcagctggagacctacctaaacc
cataccccaacgaactctcacctccctcctggcccgctggcaagaggcactaccgagccc
cgcggctccaccaaagccttccctagaagtcctgcaggcaaaaccgaagcaaacggcaaa
gcaacgtcattctcacttcatcaaacacgacacacgcacaagaaaccccgaggtcgaagc
caatgacgacgccctacccggctctacggttcatgacccctccgaccccacaaaggacct
agctttctacatgagtgccgcgagggagttcgccccactcgctcaacaatgcaaaaccct
agggaccacgcgatggacggggacctggaggtccccaatcaggcaaatgccagcccgcgc
actaatcaccggcccacacacccacacagtccacgcgctactacatacccggccatacca
gcaacctgctgctcccacgtaccagcggctgtacctacccgatggctgcccagccacaac
cccaccgcccgcgcccgcacactcgcataaccggcgtaaacgcggctcccagcccacccg
ctgcccatacactcaccatgctattcagccgcgggcccctacacgggcagccgcacccag
gagagacagcgcagccgcgcagccaagctcccgccctgcgtggcgcaaagtcagagacaa
tgcgctgaatggccgcctaccccagtccatcgctggggtacaggcagcacagcacatcac
cgcccatctaactaaccgcgacgacattatcgcagccgtcgtcagcggacccatgaccca
caaaactaacgccccgccgcccaagcgaaaacgaaagcagggcccaccgcccgaggagcc
cccctgggcagaacgctgtcgctatagggttcggtggcaacccaccctgaccacaaacgg
catcctccgagcctacgagctacagaactacaacgccactagcacaaccaaacccccgtg
ccgactatgggggcaaggcatccggcgcttcatggtccaagtgcactgggctgaaacgga
agaccccctctcctcactctccgaaaaccccgggtgggcggccgccctggcccgctacac
tcttgcccaagccgtagacgcgccccctgaccctaccccgcctcccgcccttgacaatca
cctcaccagtaagcagcgccaggggagatggcgagacccagcacccagcgaagccgcacg
caaacgtgcgatcctccggtgcagcaccatcgacgtcaaatcctgtaacccggacacaga
catccacccgacaggtcaatactgtattcaaatgggcacacgtgagccgggcagcgccac
aggcacgccgtccggccccccccaagaccccgacccccccgccagggtctacggcccgga
cggacgctgcataggaaccgttagcgctgcccgacttgccctactccacgcccggtacag
gacccttaaccccactcaccccccggaaaggttcgctgccgccctggcctccctgattat
acggtaccgccccagcaaacgccacaaggagagttccaccaacccagcgcacgaggtcac
cctctgccccgacctgatgtccacgctcacgtcccatatcaagttccagacggaggcatt
cgcatctcccctcaacgcccactgcgacatcccagcatactacactacccacccgcaaga
ttcagagttcggggccgcccacgactgctacagccgcacgctagatggaatctccttcgt
tcacccacccccacaacccgagcacaccagcctggccatggcgtgggcggtcgccagcgc
cgaggcggcaacaccgcacacaccgcacctgtccgtcgtggtggtcccgtatggcgacac
cagcggctacacagcctggctccagcacccactggtccacgacctggggcacatcaaacc
ggcgcacacgtgggccgccatggcctccggcctaggccagccgcaggagctccccgctca
ccgacgtggactccacctcctgtgcgtgacaaacgaaaggggccgcctcctcctcaatca
ggccctggagagtgggcttgcactcgccctagcggacgcgctcgggcacaccccgcacct
agctacccgtaaaccccccacggacccagacacacccaacccgtggcccccaaccccccg
gaagttaaaacggcgcatcctcgcccagagcagccagacgccccagccccagccccctcg
cgatgcccccaccctaccatcccctacggagcttgcaaccctctaccgcgcttatgtccc
gctcgcacacacacgaggctccgcggtctttaccgacgggagcaaagtaccacacacacg
agagtacacgggtctgggagcggcggtctgggacgccagcgacaaccgcgccacgcacat
tgatgaagacatcgccttcaacacacccctgagcaccatccttcggtgtgaatcatccgc
catacgcacggcgctccgcctccatcgcgacacacctcacctacgggtctacaccgacag
tcttgtcagtctgttcatcctccgtcgcgccattatggagcccgagtcactccacgtaag
caagcaccgcgagatgtttgggaccatagtcgaccaacttgcggaacgtgccctagctgg
acacaagacatcattttatcacgtacgttcgcaccagacagacacatgcgtaggaaatca
gaaagcggatgaagcggcacaggctgtggccaccagaacagtgcagccggatgcgacaga
aactctatactcgcacccatatgaacccttagagggatggattgcccagaaggaaattgt
ggagcacaatggcaatttggaagaacggttgcgctacgccaacgacctcaatcgcgacct
gaagaaaatggcccgtaaatccaccgcgaccggttataccaaatcaggactgtacgcgga
actatgggaggcagcgaggaagcacatcgacgaacgctacggcctaaacctgttcgacaa
gttctcatttgaagaggcccgctgcgcgttcaaataccgctggggcctctcctggaatgc
caagcgggccgcaagagtaaaacaccccatgcccggctgcgcaggcggcgaatgccccct
gtgccgcggcgacgacggtggcacgcacaccctgggcggctgcacccacccacgcatgaa
agcagcctacattgcgcgtcacaaccgcgctgtccagcggatagcgaaagcaattagtca
gggccactatggaggctgcgttatgtacatggacgccggtaaggatgcccccacttacag
cgggggaacccgcatccctgcgtggatgctccccagcacgccagagagcgtgcgcaagaa
gctccgtccagacctgctggtcattcccacactccggatgcacaggtccggactgccagc
ccgtgcaccccgcacacgccgacaaaggagcgctcataaggtctacgtcatagaagtcgg
atactgctcggacctaaaccacccggacaaacgcgcagagaaactgcaacaacacgaaga
cctcgtggccgctctccgcgacgcaggctgggacgtgatgtacagcccagacactgtaat
tagccttggccatactggcacggtcacaccccaccttcatgccctcctcaaaacactcgg
atgccccacacagtccgcacacagcacatgccgtaaactagtgcagcacgccgtccacac
cacaaccgccatcacagccctccgccgcgaaatctacagccacaaatggccagggagacc
accataaaaccgtatgacccgctgtgggaaaggggccaggcccagtacgcctaggcgcac
tggcaacctcccctctctcacttgggggacaggggctcagcggcggagaccatctatgcg
gtggtctctcacgccctcacacccctacctccgcagaacacgccctgtcatgcagggagt
acctattattattattattatt
>CRTOC1#DNA?
gcgctgacttatcgcagcgcagtggagataagtctagttattgcgacgtaactgccgtgt
tgcgttagagtcacgcacggcgcaggacgctcgggtacgtgcctgtgcatggggccgaac
cgagctgggtcttgtacgcgtcaggagcacacggcgccttatctgccgttgtgcttctgt
actgtatttcggatcgtccctctgccgggacggtgacctcagtgtgtcgcacttaaacgt
tccctacatttctggactttctttgcaatcctatacctggttctaactatacttgaccat
gtatggaccgaataagcgtttaatatatactcagacggagttgcagcgttttgttgcgcg
atcctgctcaatggaaccccttagcttgatcacgctcgctctctgatcgtaagggaatgc
ccttcgaagcttctctggcgctttgaaccacgctttggttcgggggccgcattcgggagc
aaatcggagcagagcggagctttcaagcggagcaaaggcgcgcgaagcgttgcggacaag
gcgttcggcaagtcactgaaagcaaaagggcatgcacagctgtgcgggcgggctacttgc
ttgccatgcgcggtcctgcttgccgtgccttcgtgtctacccgtcgctttacagttcaca
gctttgtgcaatacctttccacatcttccattgtgccacccccacctccccaagaccctc
aggacttttggcgcggtacttctcctgtctgcctatccaggccgcagggcccgcgtgccc
ttggggaaggggcgtgtgtgccgttgggatccggcctgtgcgccgcaagcaacgggcttt
gcgcccttgccttatggacaatggacggcatacgtgcccttatgatacggcctgtgtgcc
gcaagcaatgggctccgcgcccttgctttatggacaatggacggcatacgtgcccttatg
atacggcctgtgcgccgcaagcaacgggctccgcgcccttgctttatggacaatggacgg
catacgtgcccttatgatacggcctgtgtgccgcaagcaacgggctccgcgcccttgctt
tatggacaatggacggcatacgtgcccctatgatacggcctgtgcgccgctagcaacggg
ctccgcgcccttgctttatggacaatggacggcatacgtgcccttatgatacggcctgtg
cgccgcaagcaatgggctccgtgcccttgctttatggacaatggacggcatacgtgcccc
tatgatacggcctgtgcgccgcaagcaacgggctccgcgccctggcttcatggacaattt
acggcgtacgtgccctcatgatacagcctgtgcgccgcaggcaacgggctccgcgccctt
gctccatggacacttcacggcgtacgtgccctcatgatacggcctgtgtgccgcaggcaa
cgggctccgcgcccttgcttcatggacaatgcgccgcgtacgtgttcttatgatacggcc
tgtgcgccgcaagcaacgggctccgcacccttgttttatggacaattcacggcatacgtg
cccgtatgatgtgacctgtgtgccgcaagcaacggcttcgcacccttgcttttgggtaat
agatggcatacgtgcccttatgatacgacctgtgtgccgcaagcaacgggctccacactc
ttgcgttgtggattatagacggcattgaaatgcttacgtgccttcgttgtacatgccttt
gcgttgtggacaatgtgtggtctgagcgccacgttcggatacggcgtgtgtgccgccagc
aacaggctttgcgcctcgcatcatgtgtcttgcgatatggcctgtgtgccgcatgcaatt
atgctgcctgccctgtcgttatggacgcttcgacttgttgcgtgccctgctgcgtgccct
gtcgcaatacgccttgagtgtaccgtgcacggcaagcctgcgcctcgctattgcttcgtg
ttgacaacggagcgggcttacgtgatcatgcgtcaccctgtacgtcttgaggtccgcacg
cacatcatactatcacgcggcaccacccttgtagtttggctgacgcaccccaagccaacc
tatatgcattcgatgtgtgcactaggcccaagtgccgaatttgtttttccggatatttcg
ccctcagtgagcgatgtggagttttgtgcagttcggccagcatgctatgcccagccaata
acaataccgcatgacgcataactataccgcatgacgcataaacatgccttcgtgccctgc
accaggcatcggacgctgtgtcacgcagtgagcccgaccctgcgcaaccaacattttgtt
gcgagatacggtcggagctgggattacagcctgcctggtgggtttggatggcgcccgtgt
gttgggctgggctgttgctgctcgcggtggggcccaccaccaagtcacggcacccatccg
ccctcccctcttgttggcccacccgcctgtacacatgccagtcacccgctcgccatcctg
tgaaagcgggtagccgacttggcaagcgcttttcctgacacttggcgcaggtttgagtgg
gataccagaatggtctgaatgtagttgttggataaccagtacactgcggtgtgtagctgg
ttagcgggagtgccgtgcatgaaacacgctactcgacccgccatgcccgcgcgatggtac
caccaaccgttcaacccagatccatgccggggtagcatcgaccccacagtcagactgata
gctcctatccaggtgtcaggcgccatgtatgtatctgtggacgcgtcaagctggcttgtg
ccgtagcgttggccgcctgtatggcacggcatctgtgtcacgttatggcctcatgcttac
cgtagtcacgcggcttgcgtgctgtgcggcacgctccctgccaatccttcaggacatgta
tgcatacatgttacttcgtcagagccatagcaggggcagcgtgttctgtcaatgcctcat
gaacccagagacccaagccaacgtacgcattagttccgcaacgcacgtcaatgccaactg
tatgtgtcgcctgcccactcgcgagtggacgcctagggaaccaaccttggttcctttcag
ccccggccttacttcacccggcggggcaattacttatcaccgaagtgctaggagcagtgt
gctatatgtcattactattaagagcgtatggcgacacaggctcacatgtgggtagccagg
cttggcaggcatcccaactcagcccggcctcctcacagcagtaccacgacgtgcccgtac
gtggtcgagtgcggagtttggctgccggcgtggctgtatcatctctcacattggatgacc
catccgccactgctgttcactactggcacgtccctcgagtcgctcacccaccggctccgc
ccagcgttcgctccctttggctgggccggggcccgtggcgcatccaacccgccatcgcgg
ccccgagtgctccttatttcctcccatcactacgccttctatcactatagatacattgcg
cgttccacgcgtgccgggtatccttcacccctccgcgccgctcgaccaggccagccttgc
tggggttgctgaggtgttacccttcatgttgccctccctgctattacggtacaccccaca
gctgccgtggcgtccggtatcggcacgtacgggacattgtgtgcatgcatccccgcggcg
tttggaggcaaacattcacgtgcgcgcctgtcctgcgtccgccggggtgatgctatctat
gggtgtacctactgcttgattggtagtgactcttatgcaagacactgcaaatctcaagca
tggcacctagctagcaagaaagaaattagtgttcgtggccatgctgcacggctgggcatg
gctgcccgcatcctacaccacgacggcgcgggtgaacgaagggcaggttgccgcgcgtga
ctcgcgtacgtaaaaccgctctagtgttgcaactcgcgccttctcctgcgtggcgcatgt
tggctagcctgtcccagcttcgagtcacgacgttgttattattcccaaggttgttccgag
cagcctacaacgtcaacacgtgttatggcatggccctgggggccggtagagagtaccgag
gtctccagtggttcgtgccaacacgtgccaacacgcactgttacctttcctgggcacacg
gacggccacagctgcccacaagccacacacctgaacaaggatgcatgtgtttccctgtaa
cgccccggcgtcgtctgcatggctggcgcacgcgggataacgcatgtgtgtttctgtcgt
ggccattggtgcacctgatacgtttgtgagtctggtatcatggcccttgcaaagccagtc
gtgttcctattgctgcttgtcttctggtagtgaccattggccgcccatgaccgacggagt
gtggcgctgtcaggccccgcgttggcgtcgccctgcgcctgcagcaggtgccggcggcgc
ctccggcggcgctcatccccgcgtgatggtgctgctcgtgcagccaatatccccaagcac
gaagctcgttctattgaccgctgttgagtgtgcaactaggaccgtacgttcgtgcgcaag
ctaggcgatgggcggagcgctccgcggtgttcgagacacatgatttcggtagcgcaaggg
cacgaacgccaccgccatcaccgccgaccgcaccttggtttgcatgaccggccgttgggc
caagcgctttgcgagaagagctgcatacgcgaagccaatcaagcccagccactagggctg
ccgtcgcccgcaccatgacctcccggcgttgaggactactaccaaactctggcagcactt
tcggccactagtgcaacctcaacacgggcgggctggggcgggcacggcggacttggtggg
gttatcgggagctgcgaggccggaggtaggaggccgctgagggccacgaatgagttgcta
ggccgcttgaggcatgagtggaggctattgtcggtttgagagattgggattgtcgtttgg
ggccgtggcggtttgtaacgctacacggcagtaaggagtcaataagcgctgacttatcgc
agcgcagtggagataagtctagttattgcgacgtaactgccgtgttgcgttagagtcacg
cacggcgcaggacgctcgggtacgtgcctgtgcatggggccgaaccgagctgggtcttgt
acgcgtcaggagcacacggcgccttatctgccgttgtgcttctgtactgtatttcggatc
gtccctctgccgggacggtgacaacccacccgccccccctggtgccgccgcggattaatg
tggtggcacccgtgggcgctgcggcgtgcgtggttgtctggactctgctgctatcaggca
cttcatacatgcgacacacccagtactggcagcactttcggccactagtgcaacctcaac
acgggcgggctggggcgggcacggcggacttggtggggttatcgggagctgcgaggccgg
aggtaggaggccgctgagggccacgaatgagttgctaggccgcttgaggcatgagtggag
gctattgtcggtttgagagattgggattgtcgtttggggccgtggcggtttgtaacgcta
cacggcagtaaggagtcaataa
>LTR1_CR#LTR/TRIM
tgtgggcggaacacggaagttctacgacacacaagtatataaccctgcggacggcgccct
ggggcatctagatgtgtcttttaccgactgtcctactacatttggtatcgagttcagggc
ccaacgtgcgttatctgcggacaatgcgcacgcgaccacataaggtcgggggttcaaatc
ctggtgacgtcggtcaaagtccatcacttcggctatgcgagagtcgtaaaggcaccaaca
aacagttggctactggcgatgctcaggtagcgggtatacgcgacgtgggcctcgtcaccc
cactgccacagaaacacaaacggttgccaaagaagtactctctacgctagcgtggtgact
gcccgggacgtgcagtccagaagggggagagtgtgggcggaacacggaagttctacgaca
cacaagtatataaccctgcggacggcgccctggggcatctagatgtgtcttttaccgact
gtcctactaca
>LTR3_CR#LTR/TRIM
tgtaacgggagactcgctcccttgtcaacctaggcgacaatcctcttgttacattggtgc
gaaatgccaggagtcaccctgactgttgaggtcccaggatcgatcctggatgggtgcatg
ggtccgaactagtgcacaagagggttacaccctccttgccctgaggtggatggcccgtga
gagcgaggcaacaacgcaactgggccaaaggcagtaaacccaccccgcgcctgcagtgag
cctaaaaacatctacggatgcgctggtggtctcacgaggacgttcgcttccaggggggga
ggactgtaacgggagactcgctcccttgtcaacctaggcgacaatcctcttgttaca
>Copia1-I_CR#LTR/Copia
ggttatgagccccgtgtacggcatttccggcacggttatcttcagaggttgaggtcgtca
gttcaatgcctggacgctacgttaggggcggggtagcctcggagtagtttggcaatgtgt
aagtgctgcggataggcaagagtgccttgcagcaggacactaataaagtgacgatgagac
gctgaggacccggatcgaatggtgtatcggtcgcgggggggtgttgtatatcgacctcta
ccccattctcgctatatcaggggatggaatgactcgcaagtaataggctctgttgagccg
gcgcttttggggtcattccagaatacaacaggttatgagccccgcgctcttgcggtggaa
tagcgatatctctcttttgattacttttcgggcttcagcctaaatctagagtagtgtagc
cgccttcaacaaccatggccggcaaactcattaagccgtcgcaagtctccgagctgcgtg
ctggggacaaggatgccttctgggactgggtgtcgaaccttaagatagtgcttaagaaca
atagaatgctagacgtggtcatgcccggaattggagtggacggcaacggcaacttcgacg
cggaggacctgaagctcgatgcagatgctcgggacttcattgagagcaaggtggactcaa
cgcttcgcctggccctgaccaatgcgggcacggccaaggcagcttacgacaccatctacg
ccaagttcaacccggccaccgtggcgcgcaaggccgagctgtctcggcagcttaacatgc
tgcggatgcagcggggcgagtccgttgcggtgtactgcgctcgtgcccgcaagctggctc
acgagctgctggagctggagattatcatgaaggagctgacggagggcgaggacattctgg
cggcgtcggagtcctctgagaccaatctggtcatgtgggtgctgacgggcctgccggaaa
gctgggagaacttcaaggaccggatgatggactcagctagctccactggcgacctgggcg
tcaccatggaccaactgcagagcaagatggagaaccgggagcagcgctaccaggacggtt
caggagtgggcgtgtcggcgagcgctgttgcggctatccaggtgccgccggcacctatct
acccggcagcgcagagccaggaggaccaggttgcggtgattgcagctgcactgaaccgcc
tgggcttccaacctcgcggggccggccacggcggcaacaacggcggtggagaccgccccc
gcaaggacatgttgcgggtaaagtgttaccgctgcaagcagtttgggcactatgccgata
agtgtccgcagggacagcagcagcagggtcagctggggctgggcggtggtgccggcggca
gcggatcgggacaggtgcctccactggtcgcggcgctggcgcagctgcaggggctgtacg
cctacatgggtggtgcgcctcagaaggcggcgccaatgatgcagcaaccggcgcagacac
cgcaggtggcagcgatggcggcggctgcaccagctgtggccgctccagcggcggcagcgg
cggcggcggcgacgggggttgccccgcagcagggcggcgctgagagggtgcgaacgtacc
gcatgttcatgatgatggcgcagtcgcaggcgcagactctgccgcacggcccatctgact
ggctgttggactcgggctgctccagccccgtcagctatgaccccagcgacctgttcgacc
tgaggccgctgctggagcccaccttcgtgcaggtcgctgacggccggccgtgcgctgcca
ctcacatcggcaacatgatcctgcggaccagcctgggcaacgcggaggcggacgccatga
tgaaggacgtgctgctggtgccggagcttggcgtcaaggcgctatcaatcagcgccatgg
cgagggcgggcgtggagaccaccatgggcaacgctggagccgtctgcaagtcgcgcgacg
gtgaggtggtgatgcgcgggcggctgtgcccgcggtcgggcgtgtatgtgatcagcgggc
gcgcgctgcagccgtcggcggagcagtgggcgcagttccagcagtgacggggtgacccgt
cgcctccgccgcatcaggaggatcaggcagtgggcggagcggcgggttgctgggctgtgg
tggacaggtcgggagagctgtggcgtgagctgcaagcggcgcggtctcgggcggacatgc
tggcggtggaccgtatccaccgctgctttggccacttgggacatacgcgcatgctgcagc
taccggatgtggtgtcaggcctgccggtgacgcgcagtcagatacagctgtgggcggcca
cgcgtgggcggtgcgacgcgtgtgggcttggcaagtcagcgcggcggcggttgagccgcc
aggaccagccgcggggtgcgacagcgcccctgcagctggtgcacacggatgtgtgcgggc
cgctgccggcggcagcatgtggcagcaagtacatagtcactgtcgtggatgagtacagca
agtactcggtgctgcgcttcacgcgcgaccgcgaaacagtgccttatgtgctgcagtcag
tgctggtgctcatggagacgcagtgcgcgccgctgcgggtcaaggagatcaggtcagacc
ggggaggggagtacgtcggcagcgtgctggcggacttctgcgcagcgaagggcatcctgc
agaacttctcagcgccgtacacgccgcagctgaacggagtagcggagcggctgaaccagt
cgctgcaacgggcggggcgagccatgctggtggatagcaagctggacgtcaagtactggc
gactcgcagctgaggccgctaacgcggtgcggctgcggtcgccggtgcgtgggctggcag
cgacaccgcatcagctgttcacgggtgtcaagcccgacgcctcgcacatgcatgtcttcg
gcagcaaggtgtacgtgcacacgccggagccccaacgcgaccacaagttctcgccaacag
gccgcgccggtcgcttcatcgggtgggagccggatggcaactaccgtgtgttagtggaca
gcaagctggtggtgtcgcgggatgtggttttcgatgaggacagggctgcaaacgcggggg
agccggcaacggcgacagcggcggcgtcagcgccgccactggacctgcgggtagacagct
cagacagtgacaacgacagcccgccggcggaggcggcgggtgtgtcaggcggtccgccgg
ccgggcagtcgaatgagcaggggcggcgcaacacgtcgcagcagggcgcacgggagcagc
gggaagcagctccgtcggcgcaggagctgcatgtggagcgacagccgggctctggagagg
cggcggcggaggcatcaaccagtgcggtggcgtcggagccgcacgcgcggcggcggcggc
ggcgcaagccgctgaagccgccggcgcaaggtggagctgcagcaggagaggcaacggcag
ccgggggagcgccgaacctggcggcggcgacgccgccggacaaggcggagcgcggcggtg
gtgttccagccaccgcgctgccccctcagccgaggcgctcagaccgcagccgcgccgcac
cagtgcgcctaggcttctcagccattgtggtggtgaggggagcgttggtgcaggtgcttg
cggcagcagtcaaggggccggtagggcaggatctgccgggcggcgacgagcccaccttcg
agcaggcgaagcagcgcccggactggcccctgtggcaggcagcaatccaagaggagctgg
actcgctcaggtcgctggaggtgtttcagccggcgcacccgccagctggcgccaaggcgc
tggccgtgcgctgggtgctcaaggtcaagcgtgacgccaacggcaaggcggcgcggtgga
aggcgcgcctggtggtgaagggctatcagcagcgaccaggccgggacttcggggagacat
tcgcgcctaccgggcgcctcgcgtcactccgtttccttctggcaatcgtggctgctcgca
acctggagctgcatcagatcgacgtcaagaccgccttcctacacggtcgcgtggaggagg
agatctacgcggacctgccgccgggctgcgacctaggtgactcggaactcaagctgctgc
tgcgcaagtcgctgtacggactacggcaggcgccgcgggcctggtacgggaagctcaagg
agactctggagcgcatgggcttcgtggagtcggatgccgatccgggtctgttcgtgctgt
gggctgagcagggcatcttgttcgtgctggtgcacgtggacgacatgctgatggcggcgg
agctactgccgctgatggacagcaccaagaaggcgctgaacggtcacttcgccatcaccg
accttggcgaggcgagcttctacctgggcatgaggatcgaccgcgaccgcgccaaccgca
ccatcaagctgtcacaggagcgctacacgctggacctgctggaggcgcacggcatgtcgg
agtccaagccggtggacacgcctatgactgtgggcacgccgctgatgcgagcggacaagg
ggggcggcgagctgcttggcctgggtgaggcgcagcgctaccggggcatcgtgggcagcc
tgctctacctagccaactgcacgcggccggaaatctctctggccgtggggacgctggcgc
gcttcatggctgagccgactgaggagcacctgaaggcggcgaagcgggtgctgcgctacc
tcaagggcacgccggggacggggctagtgtacggcggacacgggctggtgctggcgggct
atgcggagccgccatcggatgcggagctgtcagcggagtcggcggtggagctgaagctgg
cggggtacgctgacgcggactacgctggctgccccaacactcgccgctcgaccactggct
acgtcttcacgctcaacggcgccgccatcagctggcagtccaagctgcagcctactgtgg
cgtgctcaactgtggaggcggagtacatggccgccggttcagcgacacgtgaggcgctgt
ggctacggaagctgggcggtgacttcggtgtgttgggctcagggcccacggtactgctgg
gcgacaaccagggcgccatctcgctgacgcgcaacccgttgcactcagcgcagaccaagc
acatcgacgtgatgtaccacttcgtgcgcgagcgtgtggcgatgggcgacctggcggtgg
agtacgtgccgacgagtgagatggtggcggatgtgctgacgaagccgctggatgcggtga
agttcaagaagttccgtggggagcttgggctcaagtgaagcgtgttaggttagggttgat
ttctgtagagttggaggttaggtgatatgttgctggtactgcaattggacacggacggtt
gttacggacgttagtcgtgatatgggaatagggacgtaattggtggatggaacgggctaa
tgactaatgacaattgcggcggaaaccatgcggattgacttgacccaacattcatttgac
ggacttgcagtgtgatcgcagcgcggacgcgcgcacagtgtgatatgcttctgacggatt
ggtgttgagagcgttacgtgtgggcacatgcgtgaatgccattattcttaggcgtgctta
gtgcatgcttcacgtggccgagggttgtcggctggcagcagtatgtttcgagctggttgt
ggctgacttgctgttgtgcatatgaaatccacgtggtacggtgcggtgtgctatgcccaa
acagagacatgcagggcgaactgcatggcgtgagactactgggctgtcatgagtagtcgc
ccaaacagaggcgcacggggttaagcgtgtgacgaatggaagatatgccgggtgcctgat
cagctggaggtatgtcgaggctgtagcgggtggtttaactcgttgcggtaacggtagtga
cgtggtgtagcgttgctgcttgagctggtgcgctggctgtgcgctggatggctcaatggt
gatttgcgataatatttcaggttacacttagtaatgtggctgcgtggaatgggcagcccg
cgggggag
>Copia1-LTR_CR#LTR/Copia
tgtcgtatttggggggctcagcggttcggtctgccccttcccccatgcgtgtcattgcga
tggtctaaggagcctatagggccgagagtaagcccgacctagactaagtcgatataaggc
aacattgcactaagtggttggtatggcaccaaaggaacggagcctgtaaacctggagttg
cattgcccggtagaacgacccacaccagaatacaaca
>Copia2-I_CR#LTR/Copia
ggttatgagccccgcgtggccctaaaaccgcgcgcttttaggctatctaggtgttctcta
atatgtcggacacaagcggcaagccgcagacgattctggcagaggacgccacgaactttg
tcagctggcgccgcgacctgtcttatttcctccagaccaaacgtctgcacctatacctac
aaactcctatccctcctcagcgggcactctatgcgctagaagaggaccagcaggcccttg
ggcatctcgggatgtcatgctcagaggggatttgggacctgatttccggggcccggacca
ccgttgacgctatcggcatcatcgagggagagtaccggcgcgcgtcggatggcaagctgg
ttgcgctggatcgtgaccgcagcagttttgccatgctcgtcggcgagcggctgccggcct
acttccaacgcgcgcggcggctgcgggatgacatccgcgctgccggcggcaactggccgg
agtccgatatgcgcctgcgtctgctgatgggcctgcgctcggagtatcacccggcgaaat
caacggcggtcggcatggctgaccgctcgctgcttgcactgcagcggatgctggaggatt
gggagtctttggcgccccagcccggtggactgggtgaggcgggctacgcactgacggcca
gaccctcgggtctcggcagcggcggcagtagcagcaacgcagtaggtgtggcggcacgcg
ggctgccagcggccggaccctggggtcacagccgcggcggtggaagcgcgggctatcaag
gtggcagcagcagcggcggcagcaatgagcaatgctggtactgcttcgtgcaggggcacc
agcgccgcaactgcaacgtgagggtactggatgagaaggcgggcattttccgggccaaca
tccgcgtgccgccaccgccgggtaagggacagcctggcgggggtggaagcgggggaagca
aggggcctggaggcgggaaggggcgaggccgcggaggcaaggggggcggcagcgggaagc
cgttcactggccgcggcacagtgctggccgtgcaggatgggggggagggggctgccgagg
gtagcagtgacgatgaccccaactgcaactgcgccgacgcgtccggggacatgtttgggg
gcagtagctgcagcgtggccaacgacggcacgcaccactggggcgtggggcaggctcacg
acagtggaagcagcagcagcaccgccggctacagccacgcccacgcgggcggcggcagta
gcagtagcagcgtcagcgccgggctaggttgcgccggtggctgtgagcgtgtcggctgct
gcggcgtcagcggcgacagcacgctgcacctcccgaacagcggtggcagtagcagcgttg
tgcctggtagagctgacggctgctcggcggcgggagtccgcatgccattgcttcccggct
acagccgcactgacgacgatggtgacggcagtagcaacagcagtagcagatccggtggga
gtgccgcatgctgcttcacggggttccctggtttgggattccgcaggctgttcaagtccc
gctacagccgcgacagtcgcggcagtagctgtagtagcagtagcagcgccgagcctgcga
gtgccggcggctgcgatgtggctgaggacagtaatggaggtgcctgctacagccacacac
tgccacccaacaccagcagcagcagcagcagcagcagcagccgtagctgccgcactggct
tctgtgcccctacggcggacggcgccggcgatggcgccgcaaccacctatcagctgctgg
tggactcaggggcatttcgacacatcacggcgcaccggcacctgctatccaactacacgc
cgtcacgcgtgaagatggtacggtggggagatgggcacatcggagcagtgcagggggagg
ggatgatgagcatgctgtcaggcgggcagctgctacatgttcacaacgtcctgcatgtgc
ctacgtcggagctttcgctgctgtcagttattgctctcacaagcaacggcagcaaggtgg
tgtttgagggagacggcgtgcaggtggtcagagggcgtcgcttgctactgcaagggcgca
accgcaatgggcagtacatcctgtccaacctgcgcctgttatctacttcaacggaggttc
ccattatggcgccggctactgccagcaccgctgaaagcagtggcagtagcaccagcaacg
gcaccagcactgccgcacctgcgggtggcggcggtgggaatgggaggttcgccgcaccta
cgggtggcggcgacaacagtagcggtgctgccgcgcctacgggcggcggcgaaaccgaca
gcagtgctgcaacgcaggaggtcgccggtagtagcagcagtagcaggagtagcagtggcc
tcagtgcacaggtgcaggcggcgctgcgacttcaccgccggcttggccatctgggcttta
gcagcattaaacggatggtgagccagggaatggtcacaggggcggatgtaagcctcagcg
cagtacgggacgccgccgagctggtgtgcagcaagtgcatggaggctaaagcggcatcag
cagcttttccccgcagcagcagcggcgccacaaccgtgccgctgcagctcgcacactcgg
acgtgtgcggcccatttcctcaccaagggcgcggtggagcgcagtactatatcactctgc
tggatgatgccactggctacggcctagtgcggattctgcagcaaagggggcaggcataca
cagcgctgcaggagatggtggcggagatggagtcgctttaccccggcggcagcaggctgc
gcacgctgcgcagcgacaacggcggcgagtacgtgtctttgcagctagaacagtggcttc
gctcgcgcggcacggtgcaccagtactctgcaccatacacgccgcagcaaaacggagcag
ctgagcgggtcaaccgcacgctgcaagaccgctgccgtgcgctgctactggaggctgacc
tgcccaacggtctctggccggacgcagtgtcttacgccgcctatatccgcaacctgtcgc
cgtcagcgggccggaacgtgacgccgtacgaggcgtttacaggcaagaagcctgacgtct
ccagcctgcggactttcggctgccgcgtctttgtgatggtgccggcggagcaacgcgaca
agcttggcgcgcgtgctaacgtgggcacctaccttggaccagagcgcaacacggcggcat
cacgtgtcaaggtgggcaacggaatggtggtcagccgggacctcaaatgggatgaggcca
tccggggtccggcgtctcggcgggcgggaacgcagttcggggacggcgtgggagacagta
gcagcaacgatgctgctcacgctgcggcagcgccagcacctggggtgccagcgcaacaga
cccaaatgggcccacccccccacccatcaccgcccagccggcccgccacccgcagccaac
accccaacctcctgccgccaatcaatcctgtcaccgctgcagcatctgcggtggcggggg
gaggaagcagcagtagcaccgccacagctgcagcagcggcaacagagtcagatgatgagg
aggtgccgccgctagcgcctatgtcggatgatgaggattacgagccggcgggctgcagca
gtgctacagcggcagtagcagaaccgtttccgggtgagccgcagagctacgagcaggctc
agcgcgcgcgtgatgcagacaagtggttggaggcgatgcaggaggagatggcgtcgcagc
gcgagaacggcacctgggtggtagagccgctgcctccgggcacgcgtgtgctcgccaatc
ggtgggtttttaagctcaagcccggcgatgagactcagccgccgcgctacaaggcgcgcc
tagtggccaagggcttccagcagagggagggtattgactatgacgaggtctttgctccca
ccacgtgctcagtgtccctgcggacgctgctggcgctggcggcggagcaaggcctgctgc
tggaacagctagatgtcaagactgcgttcctaaatggacagctggacgaggaactgtgga
tgcagctgccgcagggcttcgaggaggaaaccgccagcagtggaaacggcggtgctggag
gagatggcactgagatggccagcaatggcagcggcggcagcagctgcagtgcccgagctg
cacaggagtgtgccggttgcagcaagaacagctcaaccagcgtcagcggcaacgaaggtg
gtcgcggcggcgagcccatcatggcctgccgcctgcttaaatccatctacggcctcaagc
aggcgccgcgctgctggtacatcaagctctgcgagcagatgggcggactgggattcacgc
cttctgccgcggacgctgcgctgtttgtgcggcatgacgcagagggccccgtttatgtgc
tggtgcatgtagacgacatgctcattgcggccggcagcgcgcagcaaatggcgaccgtga
aggccgccatcaacgggtgcttcaaggtgcgggagctgggggaggctcgtgtgtatctag
gaatgcgcataatccggcggccggacggcaaggagatcaagctgtcccagcgcgcgtaca
tcgaggacctgctgcagcggcatggcatggtggatgccaagccgcgcagcctgccgctgc
cgccgggcacgcgagtgctggcggcggcgctaaaggacctggtgctgtcggacagcaagc
agtacagcgcgctagtcggagagatgaactatctggcaaccaacacgcggcctgacattg
cgtttgccctaagcctgctacctgtcgggcacgcgtgagatggggctgtgcttcaggggc
gagacagcggctgcaggcattgccagtggaatgggaggtggtcgcggcggtggctctgac
ggctgcagcttcgtcggctactcagatgcggactgggctggcgaccccgtaacgcgccgc
tccaccacggcctttgcgttcctgtgcaaccatgtggcgattgcctggtgcagcaagcgt
cagaagacggtggcggcgtccactgtggaagcggagtatcaggccggtgcggccgcggcg
cgcgaggcgctgtggctgcgtaagctagctgctgacctggacctggaggagggagcgatt
ccgatcaacattgacaaccagggcgcgctcagcgtggcgcgcaaccccgtcacgtcgtcg
cattccaagcacatcgacgtgcaccaccacctactgcgggagcgggtggcgcgtggcgaa
gtggcagtgcgatactgccccacggagctgatggtggcggacattctaaccaaggcactg
cccgccaacaagttctgcttctgccgcgcggcgatgggcgtggcataaaagtagttgcat
attcacatcccatgccgaacagaaggggctgcatgcctaggtgatgaggctgtgctatct
ttgcagtttgatagcaagtgtggctccggcagttcagcccgagggggag
>Copia2-LTR_CR#LTR/Copia
tgttggtattctagggtcagggggagcctgactgagctctgtgcgggtgcaggggaagtg
cagccactaggaggggttgcgggcatgaaccgctggagcagtgactcagaggggcagcgc
accgggaccgtgtcggaggcgcaatgcagtgtgccccgggcgctaggccaagttgcgcaa
gtcagttgcagtagcagatacaacaaattcttctgacatatgagacactgaacagaacag
tcaaacacgcgactgtgtaaagtgtcacttgcgaaccctagcttggccgacctgtctcag
caaca
>Copia3-LTR_CR#LTR/Copia
tgttggtaatttgggttattgggcagcactgccggtgaggtggtagctgcggtccgaact
tggggccctgggaagttagcgaggcgcctgccctgatcaggcagaagtgcctccttgtct
gcccgcctgtagcgcctccccgactgccagtacggcattgtgtcggttcgcggaccgtcg
ggaagacttaagacccgaccaagcgtgttgctgataactacacacgcgcattatataccc
agactaccgaaggtgccaggcagcgtagctgcatcgtgtgtaacgcacccgctagcaatt
caggcttgccgaaccaacttcgcaaca
>OSSER#LTR/Copia
atatctgttgtagaactaagtttgtggcggtcagctctctggacgaactggtttccgtat
catgccgtgcagatcgcacgggcatctctagggcaccttgccctatattagcttccgctt
atctgtctaacttgtaacacaacgacgtgctaaggttgtatgcaatacgtgctaagcaac
ggcatagttaccattcacaacaggttatgagccccgcataaggcgggaagcaacgataca
aatgtctgagcgaatgacctacacggaaaggctaaacgtggcaaataggaccacttggct
catacgaactaaagcagagatcatcaagctgaaagctggaagtgcgctcgtaaatgcgct
tgacgaaagcaattctacctcggttgaacgacatcagacggcgtgcgccgtcatctgcgg
gctactggacgataaagatctcccgctacttgagaagcataaggacgcgcgggacttgct
caacgcgctagacgaaaggtacaaggggctaatggagcatcacgtgacccggctgtggag
ggactttaacgcgttcaaaatgcagcctaatcaaagcctaagggactacatcaagcggat
taaggacatcgtcgaggagctgactgcatgcaagcagccggtagccgatgcgaacgcggt
cttgattgcccttaaggggctcccctccagatatgacccatacgttgcaccgtattatag
cacaacgttgatgccgaagacgctggatgagctcgagaacaacctgttgggcgtcgagac
cgttatcgacgaacgagcatcaacgagcgtactgcccaacaccctcttcgccggtaaggg
cgatcaagataggggcaacgagcgcggcggtggtaacagccgcggtggaggctacaggcg
tggaaacaagtacggcggcggtaacggcattaggtgttttcaactgcaaggaaatcggtc
actgcgccaaggaatgcccaagcctaagaaggagtgcgcgaagtgtcatctgttgggtca
tactgccgaagagtgtaggaacagacgtcgccgtggtggagatggaggtgctggaaacga
cggcggatatgccgccgccgtggttgagcgcccgctgttcatgctggagctgggggattc
gccatcgcgtacggtggcggctgaaatgcttgagctagaatccactccggcgtttactgt
gtcaccgtcggctgcgtcgggcagtacggagacgtcagggccacagctgcgggagctaga
cgctacctggtacctggactctggcgctatctaccatgtcacgccggacgcacggtcact
aagggactacaaaccttgtgacccgattccgctgaagtgtggcggaggtgaggtgcacta
cgcggttggttatggggacctgttggtagaagttgtgaaggaacaaactgactgttattc
attccacatcgggaataactactaccataagcagaagggcccagtagtaatcaagattag
aaacgtgtactacgtgcctgggtttaagtttcggctcttgtcgcttaaacagctgacgaa
caatggtgcgcagttttcgggctctgggacgagcatggatgtttggaattcccgggaacg
atggtctttatatgcacattgcaagtattctgtttattccgtcaaagtcaaggagaagct
gccgagaatgcagtctggtggaccggttgcgtcagtacatcttgtagcagatcgcgcacg
actgtggcattcacgctttggccacctgagctacggtaacttggcgcgactggctgacga
agagatggtcgctggccttgacgtgacaccgaagaagttccgagaggttggtgcggcggt
gtgtgaagggtgtgtaatgggcaagcattctaggaaaccctttccggagtcacactccag
tgtgggccgggctctagaacgagtccatatggacctcgcagggccgatgtctgtagagtc
ctatgggggaaatagctatgtcgccacttttctggacgagtacaccgggctttcggtagt
gtcgttcttgaagctgaagagtgaggcaatagctgtcgttaagtccgtgctgaccctgtt
ggaaaaccagtgtggacagaaggtaaaggaggtacgtacggatcgaggaagggaatattt
gaatgctgagctgagggagttctacggtgagcgggggattgtgcatcagacctctgctcc
ttacaccccccagcagaatggtattgctgagcgcctgaatcgcacgctgatggagaaagt
taggtgcatgttaatcgagagtggcctgccttcacgtgggtgggcattagcgatgcatac
ggcaaattatttgcgcaatcgttcccctgtccatggtctcaaagggacgccgtttgagcg
tttctatgggcaaaagcccgacgtgtcagatctgcgtgtgtttggctgtgtggcttatat
tcgagtacctgatcaccaacgcaggaagatcgacccggtatctatgaagggtgtttttgt
gggttacgagccggagtctaaggcgtaccgtgtgcttatgccggatggacgacagctagt
cagccgtgaggttaagtttgatgagcgtgccttcggtttgatgagtgttaagggcctgca
gtaccgggtagaggtggtcagggatgaagatgaagagtctgagacgggatggatgcaaga
gggtgaagaggagagtgaagatagttctgatgtgcagtcgtctatctcgtttgatgtctt
tgagggttcggccaccgtgggagcaaacgatagctccggtgccgagcctgcttctacgtc
tgggggtccggttaccgtgggagcaaacgatagctccggtgccgagcctgcttctgcgtc
tgggggcgtgggtaccgtgggagcaaacgatagctccggtgccggatctgcttctgcatc
tgggggcgtgggttctgtgggagggaataatagttccagtaccctgtccgctgagggggg
[truncated: 46,707 more rows]
